# Supplementary material for: Pan-cancer characterization of immune-related lncRNAs identifies potential oncogenic biomarkers
Source: Nat Commun. 2020 Feb 21;11:1000. doi: 10.1038/s41467-020-14802-2 (PMC7035327; doi:10.1038/s41467-020-14802-2)
Supplement: Supplementary file 4 — Supplementary Data 1 [file 41467_2020_14802_MOESM4_ESM.xlsx]

## Sheet: Sheet1
Table S1. The cancer types used in our analysis.
Cancer	Full name	# of Cancer	# of Normal	# of all
BRCA	Breast invasive carcinoma	1109	113	1222
CHOL	Cholangiocarcinoma	36	9	45
LIHC	Liver hepatocellular carcinoma	374	50	424
PAAD	Pancreatic adenocarcinoma	178	4	182
BLCA	Bladder Urothelial Carcinoma	414	19	433
KICH	Kidney Chromophobe	65	24	89
KIRC	Kidney renal clear cell carcinoma	539	72	611
KIRP	Kidney renal papillary cell carcinoma	289	32	321
PRAD	Prostate adenocarcinoma	499	52	551
TGCT	Testicular Germ Cell Tumors	156	0	156
CESC	Cervical squamous cell carcinoma and endocervical adenocarcinoma	306	3	309
OV	Ovarian serous cystadenocarcinoma	379	0	379
UCEC	Uterine Corpus Endometrial Carcinoma	552	35	587
UCS	Uterine Carcinosarcoma	56	0	56
SKCM	Skin Cutaneous Melanoma	471	1	472
SARC	Sarcoma	263	2	265
DLBC	Lymphoid Neoplasm Diffuse Large B-cell Lymphoma	48	0	48
LAML	Acute Myeloid Leukemia	151	0	151
THYM	Thymoma	119	2	121
GBM	Glioblastoma multiforme	169	5	174
LGG	Brain Lower Grade Glioma	529	0	529
UVM	Uveal Melanoma	80	0	80
HNSC	Head and Neck squamous cell carcinoma	502	44	546
ACC	Adrenocortical carcinoma	79	0	79
PCPG	Pheochromocytoma and Paraganglioma	183	3	186
THCA	Thyroid carcinoma	510	58	568
LUAD	Lung adenocarcinoma	535	59	594
LUSC	Lung squamous cell carcinoma	502	49	551
MESO	Mesothelioma	86	0	86
ESCA	Esophageal carcinoma	162	11	173
STAD	Stomach adenocarcinoma	375	32	407
COAD	Colon adenocarcinoma	480	41	521
READ	Rectum adenocarcinoma	167	10	177
