# Supplementary material for: Pan-cancer characterization of immune-related lncRNAs identifies potential oncogenic biomarkers
Source: Nat Commun. 2020 Feb 21;11:1000. doi: 10.1038/s41467-020-14802-2 (PMC7035327; doi:10.1038/s41467-020-14802-2)
Supplement: Supplementary file 6 — Supplementary Data 3 [file 41467_2020_14802_MOESM6_ESM.xlsx]

## Sheet: Sheet1
Table S3. The overlap of lncRNA-Pathway association between TCGA data and two other datasets in immune cells.
	Ranzani et al._p	Ranzani et al._O/E	DICE_p	DICE_O/E
BRCA	0	3.70898	1.66923e-11	2.44654
CHOL	0	3.78164	4.00769e-06	2.04687
LIHC	0	4.0994	4.36029e-12	3.03484
PAAD	0	3.38207	0	2.61716
BLCA	0	4.04719	2.60569e-13	2.99591
KICH	0	3.48631	7.7601e-09	2.6819
KIRC	0	2.97452	5.91705e-05	2.02929
KIRP	0	4.85333	5.9136e-05	2.22609
PRAD	0	3.79687	0.000296161	1.5903
TGCT	0	2.77167	3.21509e-12	2.15642
CESC	0	4.51211	1.11022e-16	3.21451
OV	0	3.9288	0	2.67244
UCEC	0	5.45747	2.27596e-14	3.86145
UCS	0	3.12843	7.69014e-05	1.87389
SKCM	0	4.8404	1.97874e-07	2.54847
SARC	0	3.37597	2.22045e-16	3.70418
DLBC	0	4.19267	8.51508e-12	3.41333
LAML	0	4.44722	3.78176e-05	2.24713
THYM	0	2.98899	8.58111e-06	1.88565
GBM	0	3.84267	8.84414e-10	2.76949
LGG	0	3.80631	2.58726e-12	3.48081
UVM	9.10735e-07	2.97525	0.000859916	2.84659
HNSC	0	3.5489	1.56334e-09	2.75533
ACC	4.02067e-12	3.0594	1.06908e-08	3.52045
PCPG	0	4.65104	0	3.96828
THCA	0	3.26375	1.83721e-08	2.19512
LUAD	0	4.02127	6.46952e-10	2.72609
LUSC	0	3.81439	2.48598e-08	2.48158
MESO	3.9968e-15	2.66244	9.11493e-14	3.36856
ESCA	0	4.05165	1.56652e-13	2.84391
STAD	0	4.6621	0.012854	1.55881
COAD	0	4.37517	5.72673e-11	3.45239
READ	0	5.06817	6.89985e-08	3.1465
