# Supplementary material for: Pan-cancer characterization of immune-related lncRNAs identifies potential oncogenic biomarkers
Source: Nat Commun. 2020 Feb 21;11:1000. doi: 10.1038/s41467-020-14802-2 (PMC7035327; doi:10.1038/s41467-020-14802-2)
Supplement: Supplementary file 7 — Supplementary Data 4 [file 41467_2020_14802_MOESM7_ESM.xlsx]

## Sheet: Sheet1
Table S4. The top ranked 500 lncRNA-pathways across cancer types.
LncRNA-ID	LncRNA-name	Pathway	# of cancer types	Cancer types
ENSG00000206337	HCP5	Antigen Processing and Presentation	27	ACC,HNSC,KICH,KIRP,LAML,LGG,LIHC,LUAD,LUSC,BLCA,OV,PAAD,PCPG,PRAD,READ,SARC,SKCM,TGCT,THYM,UCEC,UCS,UVM,CESC,COAD,DLBC,ESCA,GBM
ENSG00000256039	RP11-291B21.2	TCR signaling Pathway	27	HNSC,KICH,KIRC,KIRP,LAML,LGG,LIHC,LUAD,LUSC,MESO,BLCA,OV,PAAD,PCPG,PRAD,READ,SARC,SKCM,STAD,THCA,BRCA,UCEC,UCS,CESC,COAD,ESCA,GBM
ENSG00000256039	RP11-291B21.2	Antigen Processing and Presentation	26	ACC,HNSC,KICH,KIRC,LIHC,LUAD,LUSC,MESO,BLCA,OV,PAAD,PCPG,PRAD,READ,SARC,SKCM,STAD,TGCT,THCA,BRCA,THYM,UCEC,UCS,CESC,COAD,ESCA
ENSG00000256039	RP11-291B21.2	Antimicrobials	26	ACC,HNSC,KICH,KIRC,KIRP,LIHC,LUAD,LUSC,MESO,BLCA,OV,PAAD,PCPG,PRAD,READ,SARC,SKCM,STAD,THCA,BRCA,UCEC,UCS,CESC,COAD,ESCA,GBM
ENSG00000256039	RP11-291B21.2	Natural Killer Cell Cytotoxicity	26	HNSC,KICH,KIRC,KIRP,LIHC,LUAD,LUSC,MESO,BLCA,OV,PAAD,PCPG,PRAD,READ,SARC,SKCM,STAD,TGCT,THCA,BRCA,UCEC,UCS,CESC,COAD,ESCA,GBM
ENSG00000206337	HCP5	Natural Killer Cell Cytotoxicity	25	ACC,HNSC,KICH,KIRP,LGG,LIHC,LUAD,LUSC,BLCA,OV,PAAD,PCPG,PRAD,READ,SARC,SKCM,TGCT,THYM,UCEC,UCS,CESC,COAD,DLBC,ESCA,GBM
ENSG00000224397	SMIM25	Antimicrobials	24	HNSC,KICH,KIRC,KIRP,LGG,LIHC,LUAD,LUSC,BLCA,OV,PAAD,PCPG,PRAD,SARC,TGCT,THCA,BRCA,UCEC,UCS,CESC,CHOL,COAD,DLBC,GBM
ENSG00000206337	HCP5	Antimicrobials	23	HNSC,KICH,KIRP,LAML,LGG,LIHC,LUAD,LUSC,BLCA,OV,PAAD,PCPG,PRAD,READ,SARC,SKCM,THYM,UCEC,UCS,CESC,COAD,ESCA,GBM
ENSG00000225670	CADM3-AS1	Cytokine Receptors	23	HNSC,KICH,KIRC,KIRP,LIHC,LUAD,LUSC,OV,PAAD,PRAD,READ,SARC,SKCM,STAD,THCA,BRCA,THYM,UCEC,CESC,CHOL,COAD,ESCA,GBM
ENSG00000241684	ADAMTS9-AS2	Cytokine Receptors	22	HNSC,KIRC,KIRP,LGG,LIHC,LUAD,LUSC,BLCA,PAAD,READ,SKCM,STAD,TGCT,THCA,BRCA,THYM,UCEC,UVM,CESC,CHOL,COAD,ESCA
ENSG00000256128	LINC00944	Antimicrobials	22	HNSC,KICH,KIRC,KIRP,LAML,LIHC,LUAD,LUSC,MESO,BLCA,OV,PAAD,PRAD,SKCM,STAD,THCA,BRCA,THYM,UCS,CESC,COAD,ESCA
ENSG00000233521	LINC01638	Cytokines	22	KIRC,KIRP,LIHC,LUAD,LUSC,BLCA,OV,PAAD,PCPG,PRAD,READ,SKCM,STAD,TGCT,THCA,BRCA,THYM,UVM,CESC,CHOL,COAD,GBM
ENSG00000248323	LUCAT1	Antimicrobials	21	ACC,HNSC,KICH,KIRC,LGG,MESO,BLCA,OV,PAAD,PCPG,PRAD,READ,SARC,SKCM,STAD,THCA,BRCA,UCEC,CESC,ESCA,GBM
ENSG00000256039	RP11-291B21.2	Chemokines	21	ACC,KICH,KIRC,KIRP,LIHC,LUAD,LUSC,BLCA,OV,PAAD,PCPG,PRAD,SARC,SKCM,STAD,THCA,BRCA,UCEC,UCS,CESC,ESCA
ENSG00000248323	LUCAT1	Cytokines	21	HNSC,KICH,KIRC,KIRP,LGG,LUSC,MESO,BLCA,OV,PAAD,PCPG,PRAD,READ,SARC,SKCM,STAD,THCA,UCEC,CESC,ESCA,GBM
ENSG00000228495	LINC01013	Cytokines	20	ACC,HNSC,KIRC,KIRP,LIHC,LUAD,MESO,BLCA,PCPG,PRAD,SARC,STAD,TGCT,THCA,BRCA,THYM,UCS,CESC,CHOL,GBM
ENSG00000099869	IGF2-AS	Cytokines	20	HNSC,LGG,LIHC,LUAD,LUSC,BLCA,OV,PAAD,PCPG,PRAD,SARC,STAD,TGCT,THCA,BRCA,THYM,UCEC,CESC,CHOL,GBM
ENSG00000233532	LINC00460	Cytokines	20	HNSC,KIRC,KIRP,LUAD,LUSC,BLCA,OV,PAAD,PRAD,SKCM,STAD,TGCT,THCA,BRCA,UCEC,UCS,CESC,COAD,DLBC,GBM
ENSG00000278709	NKILA	Cytokines	20	HNSC,KIRC,KIRP,LAML,LIHC,LUAD,LUSC,BLCA,OV,PAAD,SARC,SKCM,STAD,TGCT,THCA,BRCA,UCEC,UCS,CESC,CHOL
ENSG00000231298	LINC00704	Cytokines	19	HNSC,KIRC,KIRP,LIHC,LUAD,LUSC,BLCA,OV,PAAD,PCPG,READ,SKCM,STAD,TGCT,THCA,BRCA,CHOL,COAD,GBM
ENSG00000232803	SLCO4A1-AS1	Cytokines	19	HNSC,KICH,KIRP,LUAD,LUSC,MESO,BLCA,OV,PAAD,PCPG,PRAD,SARC,TGCT,THCA,BRCA,UCS,CESC,CHOL,GBM
ENSG00000248690	HAS2-AS1	Cytokines	19	HNSC,KIRC,LIHC,LUAD,LUSC,BLCA,OV,PCPG,PRAD,SARC,SKCM,STAD,TGCT,THCA,BRCA,THYM,UCEC,CESC,ESCA
ENSG00000224397	SMIM25	Antigen Processing and Presentation	19	KIRC,KIRP,LGG,LUSC,BLCA,OV,PAAD,PCPG,PRAD,SARC,TGCT,THCA,BRCA,UCEC,UCS,CESC,COAD,DLBC,ESCA
ENSG00000227954	TARID	Cytokine Receptors	19	KIRC,KIRP,LIHC,LUAD,MESO,BLCA,OV,PAAD,PCPG,PRAD,READ,STAD,TGCT,BRCA,THYM,UCS,CHOL,COAD,ESCA
ENSG00000233237	LINC00472	Cytokine Receptors	19	LAML,LIHC,LUAD,LUSC,BLCA,OV,PAAD,READ,SARC,STAD,TGCT,THYM,UCEC,UCS,CESC,CHOL,COAD,DLBC,ESCA
ENSG00000246228	CASC8	Cytokines	18	ACC,KIRC,KIRP,LAML,LIHC,LUAD,BLCA,OV,PAAD,SKCM,STAD,TGCT,THCA,BRCA,THYM,UCEC,CESC,CHOL
ENSG00000250786	SNHG18	Cytokines	18	ACC,KIRC,LIHC,LUAD,LUSC,OV,PAAD,PRAD,SKCM,STAD,TGCT,THCA,BRCA,THYM,UCEC,UCS,CESC,COAD
ENSG00000225431	LINC01671	Antimicrobials	18	HNSC,KICH,LGG,LIHC,LUAD,LUSC,MESO,OV,PAAD,PRAD,STAD,THCA,BRCA,UCEC,UCS,CESC,CHOL,GBM
ENSG00000227036	LINC00511	Antimicrobials	18	HNSC,KIRC,LUSC,BLCA,OV,PAAD,PRAD,READ,STAD,TGCT,THCA,THYM,UCEC,UCS,CESC,CHOL,COAD,ESCA
ENSG00000234883	MIR155HG	TCR signaling Pathway	18	HNSC,KIRP,LIHC,LUAD,LUSC,MESO,BLCA,PAAD,PRAD,SARC,STAD,TGCT,BRCA,THYM,UCEC,CESC,CHOL,ESCA
ENSG00000235884	LINC00941	Cytokines	18	HNSC,KICH,LAML,LUSC,BLCA,OV,PAAD,PRAD,SARC,SKCM,STAD,TGCT,THCA,BRCA,UCS,CESC,CHOL,GBM
ENSG00000246430	LINC00968	Cytokine Receptors	18	HNSC,KIRP,LGG,LUAD,LUSC,MESO,BLCA,OV,PAAD,PRAD,SARC,SKCM,TGCT,THCA,BRCA,UCS,CHOL,ESCA
ENSG00000256039	RP11-291B21.2	Interleukins Receptor	18	HNSC,KIRC,KIRP,LGG,LUSC,BLCA,OV,PCPG,PRAD,READ,SKCM,THCA,BRCA,UCEC,UCS,CESC,COAD,ESCA
ENSG00000279296	PRAL	Antimicrobials	18	HNSC,LGG,LUAD,LUSC,MESO,BLCA,OV,PAAD,PRAD,SARC,SKCM,STAD,BRCA,UCEC,UCS,CESC,ESCA,GBM
ENSG00000280916	FOXCUT	Cytokines	18	HNSC,KIRP,LAML,LGG,LUSC,BLCA,PAAD,PRAD,SARC,SKCM,TGCT,BRCA,THYM,UCEC,UVM,CESC,ESCA,GBM
ENSG00000281406	BLACAT1	Cytokines	18	HNSC,KIRC,KIRP,LUAD,LUSC,BLCA,OV,PAAD,PRAD,SKCM,STAD,THCA,BRCA,THYM,UCEC,UCS,CHOL,GBM
ENSG00000256128	LINC00944	Cytokines	18	KICH,KIRC,KIRP,LAML,BLCA,PAAD,PCPG,PRAD,SARC,SKCM,TGCT,THCA,BRCA,THYM,UCS,COAD,ESCA,GBM
ENSG00000233901	LINC01503	Cytokines	17	ACC,KIRC,LIHC,LUAD,LUSC,BLCA,PAAD,PRAD,STAD,TGCT,THCA,BRCA,UCEC,UCS,UVM,COAD,GBM
ENSG00000235904	RBMS3-AS3	Cytokines	17	ACC,HNSC,KIRP,LIHC,BLCA,OV,PAAD,PRAD,SARC,SKCM,TGCT,BRCA,THYM,CESC,CHOL,DLBC,ESCA
ENSG00000171889	MIR31HG	Cytokines	17	HNSC,KIRC,KIRP,LUAD,LUSC,BLCA,PAAD,PRAD,SKCM,STAD,TGCT,THCA,BRCA,THYM,UCEC,UCS,CESC
ENSG00000225978	HAR1A	Cytokines	17	HNSC,KIRP,LAML,LIHC,LUAD,LUSC,BLCA,OV,PRAD,READ,SARC,STAD,TGCT,BRCA,UCS,COAD,GBM
ENSG00000231621	AC013264.2	TCR signaling Pathway	17	HNSC,KICH,KIRP,LIHC,MESO,PAAD,PRAD,READ,SKCM,STAD,TGCT,THCA,BRCA,THYM,CESC,COAD,ESCA
ENSG00000236481	LINC02195	Antigen Processing and Presentation	17	HNSC,KIRC,LIHC,LUAD,LUSC,MESO,BLCA,OV,PRAD,SARC,SKCM,STAD,TGCT,BRCA,UCEC,CESC,ESCA
ENSG00000251003	ZFPM2-AS1	Cytokines	17	HNSC,KIRC,KIRP,LUSC,OV,PAAD,PRAD,SARC,SKCM,STAD,TGCT,THCA,BRCA,UCS,CESC,CHOL,ESCA
ENSG00000256128	LINC00944	Antigen Processing and Presentation	17	HNSC,KIRC,LIHC,LUAD,LUSC,MESO,BLCA,OV,PRAD,SKCM,STAD,TGCT,THCA,BRCA,CESC,COAD,ESCA
ENSG00000231621	AC013264.2	Antimicrobials	17	KICH,KIRP,LIHC,LUAD,LUSC,MESO,OV,PAAD,PRAD,READ,SARC,SKCM,TGCT,THCA,BRCA,CHOL,ESCA
ENSG00000237248	LINC00987	Cytokine Receptors	17	KICH,KIRC,LAML,LIHC,LUAD,LUSC,MESO,PAAD,PRAD,SARC,STAD,TGCT,THCA,BRCA,UCEC,CESC,CHOL
ENSG00000268388	FENDRR	Cytokine Receptors	17	KIRC,LGG,LIHC,LUAD,BLCA,OV,PCPG,SARC,SKCM,STAD,TGCT,THCA,BRCA,THYM,UCEC,COAD,ESCA
ENSG00000236751	LINC01186	Antimicrobials	16	ACC,HNSC,KICH,KIRC,LUAD,LUSC,MESO,BLCA,OV,PAAD,PRAD,STAD,BRCA,UCEC,UCS,ESCA
ENSG00000280693	SH3PXD2A-AS1	Antimicrobials	16	ACC,HNSC,LUAD,LUSC,BLCA,OV,PAAD,PCPG,SKCM,STAD,THYM,UCEC,UCS,CESC,COAD,ESCA
ENSG00000214049	UCA1	Antimicrobials	16	HNSC,LUAD,LUSC,OV,PAAD,PRAD,STAD,TGCT,THCA,BRCA,UCEC,UCS,CESC,CHOL,COAD,ESCA
ENSG00000214049	UCA1	Cytokines	16	HNSC,KIRP,LIHC,LUSC,OV,PAAD,PRAD,STAD,TGCT,THCA,BRCA,UCEC,UCS,CESC,CHOL,COAD
ENSG00000223403	MEG9	Cytokines	16	HNSC,LAML,LGG,LIHC,LUAD,LUSC,BLCA,PRAD,READ,SARC,SKCM,THCA,BRCA,THYM,CESC,COAD
ENSG00000232679	LINC01705	Cytokines	16	HNSC,LIHC,LUAD,LUSC,BLCA,OV,PAAD,SKCM,STAD,THCA,BRCA,UCS,CESC,CHOL,COAD,ESCA
ENSG00000235947	EGOT	Antimicrobials	16	HNSC,KICH,LUSC,MESO,BLCA,OV,PAAD,PRAD,READ,STAD,THCA,UCEC,UCS,CESC,ESCA,GBM
ENSG00000235947	EGOT	Cytokine Receptors	16	HNSC,KIRC,LUAD,LUSC,BLCA,OV,PAAD,PRAD,STAD,TGCT,THCA,THYM,UCEC,CESC,ESCA,GBM
ENSG00000256128	LINC00944	Natural Killer Cell Cytotoxicity	16	HNSC,LAML,LUAD,LUSC,MESO,BLCA,OV,PRAD,SKCM,STAD,TGCT,THCA,BRCA,CESC,COAD,ESCA
ENSG00000256128	LINC00944	TCR signaling Pathway	16	HNSC,KICH,LAML,LUAD,LUSC,BLCA,PRAD,READ,STAD,TGCT,THCA,BRCA,UCEC,CESC,COAD,ESCA
ENSG00000260910	LINC00565	Cytokines	16	HNSC,KIRC,LAML,LIHC,LUAD,LUSC,BLCA,PCPG,PRAD,SKCM,STAD,THCA,BRCA,UCEC,UCS,CESC
ENSG00000130600	H19	Cytokines	16	KICH,KIRC,LGG,LUAD,MESO,PAAD,SKCM,STAD,TGCT,THCA,BRCA,UCS,UVM,CESC,CHOL,GBM
ENSG00000233532	LINC00460	Antimicrobials	16	KIRC,KIRP,LUAD,LUSC,BLCA,OV,PAAD,PRAD,SKCM,STAD,TGCT,THCA,BRCA,UCS,DLBC,GBM
ENSG00000237187	NR2F1-AS1	Cytokine Receptors	16	KIRC,KIRP,LAML,LUSC,PAAD,PCPG,PRAD,SARC,SKCM,STAD,TGCT,THCA,THYM,UCS,CHOL,COAD
ENSG00000256128	LINC00944	Cytokine Receptors	16	KIRC,KIRP,LAML,LUSC,OV,PAAD,PCPG,PRAD,SKCM,TGCT,THCA,BRCA,THYM,CESC,DLBC,ESCA
ENSG00000266010	GATA6-AS1	Cytokines	16	KIRC,KIRP,LIHC,BLCA,PAAD,PCPG,PRAD,TGCT,THCA,BRCA,THYM,UCEC,UCS,CHOL,COAD,DLBC
ENSG00000232803	SLCO4A1-AS1	Antimicrobials	15	ACC,HNSC,KICH,LUAD,LUSC,BLCA,OV,PAAD,PCPG,PRAD,THCA,BRCA,UCS,CESC,CHOL
ENSG00000249035	CTB-113P19.1	Cytokine Receptors	15	ACC,HNSC,LAML,LGG,LUAD,LUSC,BLCA,PAAD,PCPG,PRAD,THCA,CESC,COAD,DLBC,ESCA
ENSG00000223414	LINC00473	Cytokines	15	HNSC,KIRC,KIRP,LIHC,LUSC,BLCA,OV,PCPG,PRAD,READ,BRCA,UCEC,CESC,ESCA,GBM
ENSG00000225383	SFTA1P	Cytokines	15	HNSC,KIRC,LGG,BLCA,OV,PAAD,PRAD,SARC,TGCT,THCA,BRCA,UCS,CESC,COAD,ESCA
ENSG00000236481	LINC02195	Antimicrobials	15	HNSC,KIRC,LIHC,LUSC,MESO,BLCA,OV,PRAD,SARC,SKCM,STAD,THCA,BRCA,CESC,ESCA
ENSG00000236481	LINC02195	Interleukins Receptor	15	HNSC,KIRC,LIHC,LUSC,MESO,BLCA,OV,PAAD,SARC,SKCM,BRCA,UCEC,UCS,CESC,ESCA
ENSG00000244649	LINC02086	Antimicrobials	15	HNSC,LUSC,BLCA,OV,PAAD,SARC,STAD,TGCT,THCA,BRCA,UCEC,CESC,CHOL,ESCA,GBM
ENSG00000246223	LINC01550	Antimicrobials	15	HNSC,LIHC,LUAD,LUSC,MESO,BLCA,PAAD,PRAD,SARC,SKCM,THCA,BRCA,CESC,COAD,GBM
ENSG00000268621	IGFL2-AS1	Cytokines	15	HNSC,KIRC,LUSC,BLCA,OV,PAAD,PRAD,STAD,THCA,BRCA,THYM,UCEC,UCS,CHOL,GBM
ENSG00000281406	BLACAT1	Antimicrobials	15	HNSC,KIRC,KIRP,LUAD,LUSC,BLCA,PAAD,PRAD,SKCM,STAD,THCA,BRCA,UCEC,UCS,CHOL
ENSG00000227039	ITGB2-AS1	Natural Killer Cell Cytotoxicity	15	KICH,LIHC,BLCA,OV,PCPG,SARC,SKCM,STAD,TGCT,THCA,BRCA,THYM,UVM,CESC,ESCA
ENSG00000227039	ITGB2-AS1	TCR signaling Pathway	15	KICH,LIHC,BLCA,OV,PAAD,PCPG,READ,SARC,SKCM,STAD,TGCT,BRCA,THYM,COAD,ESCA
ENSG00000235904	RBMS3-AS3	Cytokine Receptors	15	KICH,KIRC,KIRP,LIHC,LUAD,LUSC,BLCA,PAAD,PRAD,READ,SARC,SKCM,STAD,BRCA,THYM
ENSG00000256039	RP11-291B21.2	Cytokine Receptors	15	KICH,KIRP,LGG,LIHC,BLCA,OV,PCPG,PRAD,SARC,SKCM,THCA,BRCA,CESC,CHOL,ESCA
ENSG00000225194	LINC00092	Cytokine Receptors	15	KIRC,LAML,LIHC,LUAD,BLCA,OV,PCPG,PRAD,READ,STAD,TGCT,BRCA,THYM,COAD,DLBC
ENSG00000177133	LINC00982	Cytokine Receptors	15	KIRP,LIHC,LUAD,LUSC,BLCA,PAAD,READ,SKCM,STAD,TGCT,BRCA,THYM,UVM,CESC,COAD
ENSG00000237187	NR2F1-AS1	Cytokines	15	LAML,LUSC,BLCA,PAAD,PCPG,PRAD,SKCM,TGCT,THCA,THYM,UCEC,UCS,UVM,CHOL,COAD
ENSG00000234883	MIR155HG	Antimicrobials	15	LGG,LIHC,LUSC,BLCA,OV,PAAD,PCPG,PRAD,SKCM,STAD,BRCA,CESC,CHOL,ESCA,GBM
ENSG00000224259	LINC01133	Antimicrobials	15	LIHC,MESO,BLCA,OV,PAAD,PRAD,READ,STAD,THCA,BRCA,THYM,UCEC,UCS,CESC,COAD
ENSG00000177133	LINC00982	Cytokines	14	ACC,LGG,LIHC,MESO,BLCA,PAAD,PRAD,SKCM,TGCT,BRCA,THYM,UVM,COAD,DLBC
ENSG00000224958	PGM5-AS1	Cytokine Receptors	14	ACC,KIRC,LIHC,LUAD,MESO,OV,PAAD,SARC,STAD,TGCT,THCA,BRCA,UCS,ESCA
ENSG00000253352	TUG1	Antigen Processing and Presentation	14	ACC,HNSC,LUAD,LUSC,MESO,OV,PCPG,PRAD,SARC,TGCT,THCA,COAD,DLBC,GBM
ENSG00000258279	LINC00592	Antimicrobials	14	ACC,HNSC,LUAD,LUSC,BLCA,OV,PAAD,PRAD,STAD,TGCT,THCA,BRCA,UCEC,CESC
ENSG00000258791	LINC00520	Antimicrobials	14	ACC,KIRP,LUAD,LUSC,BLCA,PAAD,PCPG,STAD,TGCT,THCA,BRCA,UVM,CHOL,DLBC
ENSG00000223414	LINC00473	Cytokine Receptors	14	HNSC,KIRC,KIRP,BLCA,OV,PAAD,PCPG,PRAD,SARC,STAD,BRCA,CESC,COAD,ESCA
ENSG00000224220	AC104699.1	Cytokine Receptors	14	HNSC,MESO,BLCA,OV,PAAD,PRAD,READ,STAD,BRCA,THYM,UCEC,CESC,COAD,ESCA
ENSG00000227954	TARID	Cytokines	14	HNSC,KIRC,KIRP,LIHC,MESO,BLCA,PAAD,PRAD,READ,STAD,TGCT,CESC,CHOL,GBM
ENSG00000232021	LEF1-AS1	Cytokines	14	HNSC,LUAD,LUSC,BLCA,PAAD,PRAD,SARC,SKCM,TGCT,BRCA,UCEC,CESC,COAD,GBM
ENSG00000235385	LINC02154	Cytokines	14	HNSC,KIRC,LUAD,LUSC,BLCA,OV,PAAD,SKCM,TGCT,THCA,CESC,CHOL,ESCA,GBM
ENSG00000235947	EGOT	Cytokines	14	HNSC,LIHC,LUSC,BLCA,OV,PAAD,PRAD,STAD,THCA,THYM,UCEC,UCS,ESCA,GBM
ENSG00000236481	LINC02195	TCR signaling Pathway	14	HNSC,LIHC,LUSC,MESO,BLCA,OV,SARC,SKCM,BRCA,THYM,UCEC,UCS,CESC,ESCA
ENSG00000238266	LINC00707	Antimicrobials	14	HNSC,KIRP,LUSC,BLCA,OV,PAAD,SKCM,STAD,THCA,BRCA,UCS,CESC,CHOL,ESCA
ENSG00000243629	LINC00880	Antimicrobials	14	HNSC,KIRC,KIRP,BLCA,OV,PAAD,PRAD,READ,SARC,STAD,BRCA,THYM,CESC,ESCA
ENSG00000256268	RP11-221N13.3	Cytokines	14	HNSC,KIRC,KIRP,LUSC,OV,PAAD,SKCM,STAD,TGCT,THCA,BRCA,CESC,CHOL,GBM
ENSG00000278910	BANCR	Antigen Processing and Presentation	14	HNSC,BLCA,OV,SARC,SKCM,STAD,TGCT,UCEC,UCS,UVM,CESC,COAD,DLBC,ESCA
ENSG00000223784	LINP1	Cytokines	14	KICH,KIRC,KIRP,LUAD,LUSC,BLCA,OV,PAAD,STAD,THCA,BRCA,UCS,CESC,CHOL
ENSG00000227039	ITGB2-AS1	Antimicrobials	14	KICH,LIHC,BLCA,OV,PAAD,PCPG,SARC,SKCM,THCA,UCEC,UCS,CESC,COAD,ESCA
ENSG00000231621	AC013264.2	Antigen Processing and Presentation	14	KICH,KIRC,LIHC,LUAD,MESO,OV,PRAD,READ,SARC,SKCM,TGCT,THCA,BRCA,ESCA
ENSG00000224057	EGFR-AS1	Cytokine Receptors	14	KIRC,KIRP,LGG,LUSC,OV,PAAD,STAD,TGCT,THCA,BRCA,UCEC,CESC,CHOL,ESCA
ENSG00000235385	LINC02154	Antimicrobials	14	KIRC,LUAD,LUSC,BLCA,PAAD,PCPG,SKCM,STAD,THCA,BRCA,CESC,CHOL,DLBC,ESCA
ENSG00000237523	LINC00857	Cytokines	14	KIRC,KIRP,LIHC,PAAD,PRAD,SKCM,STAD,TGCT,THCA,BRCA,THYM,CHOL,COAD,GBM
ENSG00000275874	PICSAR	Cytokines	14	KIRC,LUAD,LUSC,BLCA,OV,PAAD,PRAD,SKCM,STAD,THCA,BRCA,THYM,COAD,ESCA
ENSG00000234883	MIR155HG	Natural Killer Cell Cytotoxicity	14	LAML,LIHC,LUSC,BLCA,OV,PAAD,PRAD,STAD,TGCT,BRCA,THYM,CESC,CHOL,ESCA
ENSG00000270069	MIR222HG	Antimicrobials	14	LGG,BLCA,OV,PAAD,PCPG,PRAD,STAD,TGCT,THCA,BRCA,UCS,CESC,ESCA,GBM
ENSG00000214145	LINC00887	Antimicrobials	13	ACC,HNSC,KIRC,LUSC,BLCA,PAAD,PCPG,PRAD,SKCM,THCA,BRCA,CESC,ESCA
ENSG00000233901	LINC01503	Antimicrobials	13	ACC,LUSC,BLCA,OV,PAAD,PRAD,STAD,THCA,BRCA,UCEC,UCS,CESC,GBM
ENSG00000236751	LINC01186	Cytokines	13	ACC,KIRC,KIRP,LUSC,BLCA,OV,PAAD,PRAD,STAD,TGCT,BRCA,UCS,CHOL
ENSG00000241684	ADAMTS9-AS2	Cytokines	13	ACC,HNSC,LAML,LIHC,LUSC,BLCA,PAAD,TGCT,BRCA,THYM,CESC,CHOL,GBM
ENSG00000185186	LINC00313	Cytokines	13	HNSC,LIHC,LUAD,MESO,BLCA,PAAD,PCPG,STAD,TGCT,THCA,BRCA,CESC,GBM
ENSG00000222041	CYTOR	Antigen Processing and Presentation	13	HNSC,LIHC,LUAD,LUSC,MESO,BLCA,PAAD,SARC,STAD,THYM,COAD,ESCA,GBM
ENSG00000230176	LINC01433	Cytokines	13	HNSC,LUAD,LUSC,BLCA,PAAD,PRAD,TGCT,BRCA,UCEC,UCS,CESC,CHOL,ESCA
ENSG00000232284	GNG12-AS1	Cytokine Receptors	13	HNSC,LAML,LIHC,LUAD,PAAD,STAD,TGCT,BRCA,THYM,UCS,CESC,ESCA,GBM
ENSG00000234456	MAGI2-AS3	Cytokine Receptors	13	HNSC,LAML,LIHC,LUAD,BLCA,STAD,TGCT,THCA,THYM,CESC,CHOL,DLBC,ESCA
ENSG00000236481	LINC02195	Cytokines	13	HNSC,LUSC,MESO,BLCA,OV,PRAD,SARC,SKCM,STAD,TGCT,THCA,CESC,ESCA
ENSG00000236481	LINC02195	Natural Killer Cell Cytotoxicity	13	HNSC,KIRC,LIHC,LUSC,MESO,BLCA,OV,SKCM,STAD,BRCA,UCEC,CESC,ESCA
ENSG00000237009	GLIS3-AS1	Cytokines	13	HNSC,KIRP,LGG,LUSC,BLCA,OV,PRAD,STAD,TGCT,THCA,THYM,UCS,GBM
ENSG00000240541	TM4SF1-AS1	Cytokines	13	HNSC,KICH,KIRC,KIRP,BLCA,PAAD,SARC,SKCM,STAD,TGCT,THCA,THYM,UCEC
ENSG00000255248	MIR100HG	Cytokines	13	HNSC,KIRC,KIRP,LUSC,PAAD,TGCT,THCA,BRCA,THYM,CESC,CHOL,COAD,ESCA
ENSG00000256128	LINC00944	Interleukins Receptor	13	HNSC,KIRC,KIRP,LUAD,LUSC,BLCA,PCPG,PRAD,SKCM,THCA,BRCA,DLBC,ESCA
ENSG00000260910	LINC00565	Cytokine Receptors	13	HNSC,LAML,LUSC,BLCA,OV,PRAD,READ,STAD,TGCT,THCA,UCEC,CESC,COAD
ENSG00000268388	FENDRR	Cytokines	13	HNSC,KIRC,LGG,LIHC,PCPG,READ,SKCM,TGCT,BRCA,THYM,UCEC,CHOL,COAD
ENSG00000278910	BANCR	Antimicrobials	13	HNSC,KICH,LGG,OV,SKCM,STAD,BRCA,UCEC,UCS,CESC,DLBC,ESCA,GBM
ENSG00000231621	AC013264.2	Cytokine Receptors	13	KICH,LUAD,LUSC,MESO,PAAD,PRAD,SKCM,STAD,THCA,BRCA,CESC,COAD,ESCA
ENSG00000278921	EPB41L4A-AS2	Cytokine Receptors	13	KICH,KIRC,LAML,LIHC,LUAD,LUSC,PCPG,SARC,SKCM,STAD,THYM,COAD,ESCA
ENSG00000214145	LINC00887	Cytokines	13	KIRC,KIRP,LUAD,LUSC,BLCA,OV,PAAD,PRAD,SKCM,STAD,TGCT,BRCA,UCS
ENSG00000224259	LINC01133	Cytokines	13	KIRC,KIRP,LIHC,BLCA,PAAD,PRAD,SKCM,TGCT,THCA,BRCA,THYM,UCEC,CHOL
ENSG00000226363	HAGLROS	Cytokines	13	KIRC,KIRP,LIHC,LUSC,PAAD,STAD,TGCT,THCA,BRCA,THYM,UCEC,CHOL,COAD
ENSG00000227036	LINC00511	Cytokines	13	KIRC,KIRP,LIHC,OV,PAAD,SARC,TGCT,THCA,UCEC,UCS,CHOL,COAD,DLBC
ENSG00000236481	LINC02195	Chemokines	13	KIRC,LIHC,LUSC,BLCA,OV,PRAD,SARC,SKCM,STAD,THCA,UCEC,UCS,CESC
ENSG00000237523	LINC00857	Antimicrobials	13	KIRC,LUAD,LUSC,BLCA,PAAD,PRAD,SARC,STAD,TGCT,THCA,BRCA,UCEC,CHOL
ENSG00000262152	LINC00514	Cytokine Receptors	13	KIRC,LIHC,LUSC,OV,PAAD,READ,TGCT,UCS,CESC,CHOL,COAD,DLBC,GBM
ENSG00000258279	LINC00592	Cytokines	13	KIRP,LUAD,LUSC,BLCA,PAAD,PRAD,SARC,STAD,TGCT,THCA,THYM,UCEC,GBM
ENSG00000185186	LINC00313	Cytokine Receptors	13	LIHC,LUAD,LUSC,BLCA,OV,PCPG,STAD,THCA,BRCA,UCS,CESC,ESCA,GBM
ENSG00000278921	EPB41L4A-AS2	Cytokines	13	BLCA,PRAD,SKCM,STAD,TGCT,THCA,BRCA,THYM,UCEC,UCS,CHOL,COAD,DLBC
ENSG00000249378	LINC01060	Cytokines	12	ACC,HNSC,KIRP,LUSC,BLCA,SKCM,STAD,THCA,BRCA,CESC,ESCA,GBM
ENSG00000250107	CACNA1G-AS1	Cytokines	12	ACC,HNSC,LGG,LUAD,OV,PRAD,SARC,TGCT,THYM,UCEC,UCS,CESC
ENSG00000223784	LINP1	Antimicrobials	12	HNSC,KICH,KIRC,LUAD,LUSC,BLCA,OV,PAAD,THCA,BRCA,CESC,ESCA
ENSG00000224116	INHBA-AS1	Cytokines	12	HNSC,LUAD,LUSC,BLCA,PCPG,SKCM,STAD,TGCT,THCA,UCEC,CESC,ESCA
ENSG00000224220	AC104699.1	TCR signaling Pathway	12	HNSC,LUAD,MESO,PAAD,PRAD,READ,SKCM,STAD,TGCT,BRCA,UCEC,COAD
ENSG00000224397	SMIM25	Cytokines	12	HNSC,KICH,LGG,LUSC,BLCA,OV,PAAD,PRAD,THCA,UCS,CHOL,GBM
ENSG00000231298	LINC00704	Antimicrobials	12	HNSC,KIRC,KIRP,LUSC,BLCA,PAAD,PCPG,STAD,THCA,BRCA,CESC,GBM
ENSG00000231621	AC013264.2	Natural Killer Cell Cytotoxicity	12	HNSC,KICH,LIHC,MESO,PRAD,READ,SKCM,TGCT,THCA,BRCA,THYM,ESCA
ENSG00000240476	LINC00973	Cytokines	12	HNSC,KIRP,LUAD,LUSC,PAAD,SARC,SKCM,TGCT,THCA,UCS,ESCA,GBM
ENSG00000243629	LINC00880	Cytokines	12	HNSC,KIRC,MESO,BLCA,OV,PAAD,PRAD,READ,STAD,BRCA,THYM,DLBC
ENSG00000243836	WDR86-AS1	Cytokines	12	HNSC,LIHC,BLCA,PAAD,PCPG,PRAD,SARC,SKCM,TGCT,BRCA,CESC,GBM
ENSG00000248309	MEF2C-AS1	Cytokine Receptors	12	HNSC,LIHC,LUSC,MESO,BLCA,PCPG,PRAD,STAD,BRCA,UCEC,CESC,ESCA
ENSG00000248323	LUCAT1	Chemokines	12	HNSC,KICH,BLCA,PCPG,PRAD,SKCM,STAD,THCA,BRCA,UCEC,ESCA,GBM
ENSG00000272695	GAS6-AS2	Cytokine Receptors	12	HNSC,LAML,LIHC,LUAD,PCPG,PRAD,THCA,BRCA,THYM,UCEC,UVM,CHOL
ENSG00000279162	CTD-3126B10.2	Cytokine Receptors	12	HNSC,KIRP,LUAD,MESO,OV,PAAD,SARC,CESC,CHOL,DLBC,ESCA,GBM
ENSG00000229124	VIM-AS1	Antimicrobials	12	KICH,KIRC,LGG,LIHC,LUSC,BLCA,PRAD,THCA,BRCA,UCS,DLBC,ESCA
ENSG00000235023	AP001626.2	Cytokine Receptors	12	KICH,KIRC,MESO,OV,PAAD,PCPG,SARC,SKCM,TGCT,THCA,UCEC,GBM
ENSG00000235884	LINC00941	Antimicrobials	12	KICH,LUSC,BLCA,PAAD,PCPG,PRAD,TGCT,THCA,UCS,CESC,CHOL,GBM
ENSG00000240541	TM4SF1-AS1	Antimicrobials	12	KICH,KIRP,LIHC,LUAD,OV,PAAD,SARC,SKCM,THCA,BRCA,THYM,UCEC
ENSG00000225431	LINC01671	Cytokine Receptors	12	KIRC,LUAD,LUSC,PAAD,PRAD,STAD,BRCA,UCEC,UCS,CESC,CHOL,ESCA
ENSG00000226137	BAIAP2-AS1	Cytokine Receptors	12	KIRC,LAML,LGG,LUAD,LUSC,READ,STAD,TGCT,THYM,CHOL,COAD,DLBC
ENSG00000246223	LINC01550	Cytokine Receptors	12	KIRC,LAML,LIHC,LUAD,LUSC,PAAD,PRAD,SKCM,THCA,BRCA,CESC,COAD
ENSG00000256039	RP11-291B21.2	Cytokines	12	KIRC,KIRP,LIHC,BLCA,OV,PAAD,PRAD,SKCM,THCA,BRCA,UCS,ESCA
ENSG00000281881	SPRY4-IT1	Cytokine Receptors	12	KIRC,KIRP,LGG,LUAD,LUSC,MESO,BLCA,OV,UCEC,CESC,COAD,ESCA
ENSG00000225783	MIAT	TCR signaling Pathway	12	KIRP,LAML,LIHC,LUAD,BLCA,READ,STAD,UCEC,CESC,CHOL,COAD,ESCA
ENSG00000226237	GAS1RR	Cytokine Receptors	12	LAML,LIHC,LUAD,LUSC,PAAD,PRAD,STAD,BRCA,THYM,CESC,COAD,DLBC
ENSG00000237125	HAND2-AS1	Cytokines	12	LAML,LIHC,BLCA,OV,PRAD,SKCM,TGCT,THCA,BRCA,UCEC,CHOL,COAD
ENSG00000238266	LINC00707	Cytokines	12	LGG,LUSC,BLCA,PAAD,SKCM,STAD,THCA,BRCA,THYM,UCS,CESC,CHOL
ENSG00000270069	MIR222HG	Cytokines	12	LGG,BLCA,OV,PAAD,PCPG,PRAD,TGCT,THCA,BRCA,THYM,CHOL,GBM
ENSG00000273129	PACERR	Cytokines	12	LGG,LUSC,BLCA,PAAD,PRAD,STAD,TGCT,THCA,BRCA,UCEC,UCS,CESC
ENSG00000230590	FTX	Antigen Processing and Presentation	12	LIHC,LUAD,MESO,BLCA,SARC,TGCT,BRCA,UCEC,UCS,CESC,COAD,DLBC
ENSG00000228495	LINC01013	Cytokine Receptors	12	LUAD,MESO,BLCA,OV,PRAD,STAD,THCA,BRCA,THYM,UCS,CESC,ESCA
ENSG00000248690	HAS2-AS1	Cytokine Receptors	12	LUAD,LUSC,PCPG,PRAD,TGCT,THCA,BRCA,THYM,UCS,UVM,DLBC,ESCA
ENSG00000177234	LINC01561	Cytokines	12	LUSC,BLCA,PAAD,PCPG,SKCM,STAD,THCA,BRCA,UCS,CESC,CHOL,GBM
ENSG00000228223	HCG11	Cytokine Receptors	11	ACC,KIRC,LIHC,LUSC,PAAD,PRAD,BRCA,THYM,UCEC,UCS,GBM
ENSG00000230630	DNM3OS	Cytokines	11	ACC,HNSC,KIRP,LIHC,LUSC,BLCA,PAAD,PRAD,TGCT,THYM,CHOL
ENSG00000234678	ELF3-AS1	Antimicrobials	11	ACC,KICH,KIRP,LIHC,OV,PAAD,STAD,BRCA,UCEC,UCS,CHOL
ENSG00000239445	ST3GAL6-AS1	Cytokines	11	ACC,HNSC,LUAD,MESO,BLCA,PAAD,PCPG,PRAD,TGCT,UCS,COAD
ENSG00000227467	LINC01537	Cytokines	11	HNSC,KICH,KIRC,BLCA,PAAD,PRAD,SKCM,BRCA,CESC,DLBC,GBM
ENSG00000229108	MEOX2-AS1	Cytokine Receptors	11	HNSC,KIRC,LUAD,LUSC,PAAD,SARC,STAD,THCA,BRCA,THYM,ESCA
ENSG00000232803	SLCO4A1-AS1	Cytokine Receptors	11	HNSC,KICH,LGG,LUSC,BLCA,OV,PCPG,PRAD,THCA,BRCA,CESC
ENSG00000244649	LINC02086	Antigen Processing and Presentation	11	HNSC,LUSC,BLCA,OV,SARC,THCA,BRCA,CESC,CHOL,ESCA,GBM
ENSG00000249464	LINC01091	Cytokines	11	HNSC,LIHC,BLCA,PAAD,PCPG,PRAD,SARC,TGCT,THCA,BRCA,UCS
ENSG00000259023	LINC00524	Cytokines	11	HNSC,LUAD,LUSC,OV,PAAD,PRAD,STAD,BRCA,UCS,CESC,COAD
ENSG00000278910	BANCR	Cytokines	11	HNSC,KICH,LUAD,OV,SARC,BRCA,UCS,CESC,DLBC,ESCA,GBM
ENSG00000197291	RAMP2-AS1	Cytokine Receptors	11	KICH,KIRC,PCPG,PRAD,READ,SARC,TGCT,THCA,THYM,UCEC,CHOL
ENSG00000224397	SMIM25	Chemokines	11	KICH,LGG,LUSC,BLCA,PAAD,PRAD,THCA,THYM,CESC,CHOL,ESCA
ENSG00000227039	ITGB2-AS1	Cytokine Receptors	11	KICH,BLCA,OV,PAAD,PCPG,READ,TGCT,UCEC,CESC,COAD,ESCA
ENSG00000227467	LINC01537	Cytokine Receptors	11	KICH,KIRC,LIHC,LUSC,BLCA,OV,PRAD,SARC,STAD,BRCA,DLBC
ENSG00000163364	LINC01116	Cytokines	11	KIRC,LAML,LIHC,LUSC,PAAD,PRAD,STAD,TGCT,THCA,UVM,COAD
ENSG00000225670	CADM3-AS1	Cytokines	11	KIRC,KIRP,PAAD,PRAD,READ,SKCM,STAD,THCA,BRCA,THYM,COAD
ENSG00000227640	SOX21-AS1	Cytokine Receptors	11	KIRC,OV,PAAD,PCPG,PRAD,SKCM,STAD,TGCT,THCA,BRCA,UCS
ENSG00000255874	LINC00346	Cytokine Receptors	11	KIRC,KIRP,OV,PRAD,STAD,TGCT,THCA,UCEC,UCS,CESC,GBM
ENSG00000235884	LINC00941	Cytokine Receptors	11	KIRP,LGG,LUSC,OV,PAAD,PRAD,STAD,THCA,BRCA,CESC,CHOL
ENSG00000243836	WDR86-AS1	Cytokine Receptors	11	KIRP,LAML,LGG,LIHC,PRAD,SARC,SKCM,STAD,TGCT,BRCA,CESC
ENSG00000225978	HAR1A	Cytokine Receptors	11	LAML,LIHC,MESO,BLCA,OV,PRAD,SARC,STAD,CESC,CHOL,ESCA
ENSG00000233930	KRTAP5-AS1	Cytokine Receptors	11	LAML,LGG,LIHC,LUAD,LUSC,BLCA,PAAD,READ,TGCT,UCEC,UCS
ENSG00000186594	MIR22HG	Cytokines	11	LGG,OV,PRAD,READ,SKCM,STAD,TGCT,BRCA,CESC,COAD,GBM
ENSG00000203801	LINC00222	Cytokine Receptors	11	LGG,LIHC,LUAD,OV,PCPG,STAD,THCA,BRCA,THYM,UCEC,CESC
ENSG00000233695	GAS6-AS1	Cytokine Receptors	11	LIHC,LUAD,LUSC,OV,PAAD,READ,TGCT,THYM,CESC,COAD,GBM
ENSG00000237125	HAND2-AS1	Cytokine Receptors	11	LIHC,PRAD,READ,TGCT,THCA,BRCA,THYM,UCEC,CESC,CHOL,COAD
ENSG00000266010	GATA6-AS1	Cytokine Receptors	11	LIHC,LUAD,LUSC,PAAD,STAD,TGCT,THCA,BRCA,THYM,UCEC,DLBC
ENSG00000261713	SSTR5-AS1	Cytokine Receptors	11	LUAD,LUSC,BLCA,PRAD,READ,STAD,TGCT,THYM,CESC,CHOL,ESCA
ENSG00000234883	MIR155HG	Antigen Processing and Presentation	11	LUSC,BLCA,OV,SARC,SKCM,STAD,TGCT,BRCA,CESC,CHOL,ESCA
ENSG00000246430	LINC00968	Cytokines	11	LUSC,MESO,BLCA,OV,PAAD,PRAD,SARC,TGCT,THCA,BRCA,CESC
ENSG00000215386	MIR99AHG	Cytokines	11	BLCA,PAAD,PRAD,READ,SKCM,TGCT,BRCA,THYM,UVM,CHOL,DLBC
ENSG00000227039	ITGB2-AS1	Antigen Processing and Presentation	11	BLCA,OV,PCPG,SARC,SKCM,STAD,TGCT,THCA,CESC,CHOL,ESCA
ENSG00000229847	EMX2OS	Cytokines	10	ACC,LUAD,PAAD,PCPG,PRAD,SKCM,TGCT,THCA,THYM,UVM
ENSG00000239213	NCK1-AS1	Antigen Processing and Presentation	10	ACC,LIHC,MESO,BLCA,OV,PAAD,SARC,STAD,BRCA,DLBC
ENSG00000242767	ZBTB20-AS4	Cytokine Receptors	10	ACC,KIRC,LUAD,LUSC,STAD,TGCT,UCS,CESC,ESCA,GBM
ENSG00000196979	RP11-88G17.6	Cytokines	10	HNSC,LAML,LGG,LUAD,LUSC,BLCA,PRAD,SKCM,TGCT,CESC
ENSG00000226312	CFLAR-AS1	Cytokine Receptors	10	HNSC,KIRP,LUSC,PAAD,PRAD,BRCA,UCEC,CESC,CHOL,ESCA
ENSG00000231621	AC013264.2	Chemokine Receptors	10	HNSC,KICH,MESO,PAAD,PRAD,SKCM,THCA,BRCA,CESC,ESCA
ENSG00000232803	SLCO4A1-AS1	Chemokines	10	HNSC,KICH,LUSC,BLCA,OV,PAAD,PRAD,THCA,BRCA,CHOL
ENSG00000233705	SLC26A4-AS1	Cytokine Receptors	10	HNSC,LUSC,OV,SARC,BRCA,UCEC,UCS,UVM,CESC,CHOL
ENSG00000235621	LINC00494	Cytokine Receptors	10	HNSC,LAML,LUAD,PAAD,PRAD,READ,STAD,CESC,COAD,ESCA
ENSG00000240990	HOXA11-AS	Cytokines	10	HNSC,KIRC,KIRP,BLCA,OV,PCPG,TGCT,BRCA,UCEC,COAD
ENSG00000243629	LINC00880	Cytokine Receptors	10	HNSC,LIHC,OV,PAAD,TGCT,BRCA,THYM,UCEC,UCS,ESCA
ENSG00000244649	LINC02086	Cytokine Receptors	10	HNSC,KICH,LAML,LUSC,BLCA,OV,PRAD,CESC,DLBC,ESCA
ENSG00000249173	LINC01093	Antimicrobials	10	HNSC,KIRC,KIRP,LIHC,LUAD,OV,PRAD,STAD,BRCA,CHOL
ENSG00000251381	LINC00958	Cytokines	10	HNSC,LGG,LUSC,BLCA,PAAD,PRAD,SKCM,THCA,BRCA,CESC
ENSG00000259498	RP11-244F12.3	Cytokines	10	HNSC,KIRP,LAML,LIHC,TGCT,BRCA,THYM,CESC,CHOL,DLBC
ENSG00000278910	BANCR	Natural Killer Cell Cytotoxicity	10	HNSC,BLCA,OV,SKCM,STAD,BRCA,UCS,CESC,DLBC,ESCA
ENSG00000279192	PWAR5	Antigen Processing and Presentation	10	HNSC,KIRP,LGG,LIHC,LUAD,OV,SARC,UCEC,CESC,GBM
ENSG00000279192	PWAR5	Cytokine Receptors	10	HNSC,LUSC,BLCA,OV,PAAD,STAD,THYM,UCS,CESC,ESCA
ENSG00000227039	ITGB2-AS1	Cytokines	10	KICH,LGG,LIHC,BLCA,OV,PAAD,PCPG,THCA,UCS,COAD
ENSG00000257671	KRT7-AS	Antimicrobials	10	KICH,PAAD,PRAD,SARC,STAD,THCA,BRCA,UCEC,UCS,GBM
ENSG00000257671	KRT7-AS	Cytokines	10	KICH,LIHC,PAAD,PRAD,STAD,THCA,BRCA,UCEC,UCS,GBM
ENSG00000153363	LINC00467	Antigen Processing and Presentation	10	KIRC,LIHC,LUAD,MESO,BLCA,OV,SARC,STAD,TGCT,CHOL
ENSG00000197308	GATA3-AS1	Cytokines	10	KIRC,MESO,OV,PAAD,PRAD,STAD,TGCT,THCA,CESC,GBM
ENSG00000224116	INHBA-AS1	Cytokine Receptors	10	KIRC,KIRP,LIHC,PCPG,PRAD,TGCT,THCA,UCEC,CESC,CHOL
ENSG00000225194	LINC00092	Cytokines	10	KIRC,LIHC,BLCA,PCPG,PRAD,SKCM,TGCT,BRCA,THYM,UCEC
ENSG00000225431	LINC01671	Cytokines	10	KIRC,LIHC,OV,PAAD,PRAD,STAD,BRCA,UCEC,UCS,CESC
ENSG00000232679	LINC01705	Antimicrobials	10	KIRC,LIHC,LUSC,OV,PAAD,PCPG,SARC,SKCM,THCA,UCS
ENSG00000246223	LINC01550	Cytokines	10	KIRC,LIHC,LUSC,PAAD,PRAD,SKCM,THCA,BRCA,CHOL,COAD
ENSG00000246430	LINC00968	Antimicrobials	10	KIRC,KIRP,LGG,LUAD,BLCA,PAAD,PRAD,SARC,THCA,BRCA
ENSG00000255737	AGAP2-AS1	Cytokines	10	KIRC,KIRP,LIHC,LUAD,LUSC,BLCA,PRAD,STAD,TGCT,BRCA
ENSG00000258777	HIF1A-AS1	Cytokines	10	KIRC,PAAD,PRAD,SARC,STAD,THCA,BRCA,UCEC,CESC,ESCA
ENSG00000261801	LOXL1-AS1	Cytokines	10	KIRC,KIRP,LAML,LGG,LIHC,LUAD,OV,PAAD,THCA,GBM
ENSG00000265369	PCAT18	Cytokine Receptors	10	KIRC,LIHC,LUAD,PAAD,STAD,TGCT,UCEC,UCS,CHOL,ESCA
ENSG00000279141	LINC01451	Cytokines	10	KIRC,LUAD,PAAD,PRAD,SARC,SKCM,TGCT,BRCA,UCEC,GBM
ENSG00000280693	SH3PXD2A-AS1	Cytokine Receptors	10	KIRC,LAML,LGG,LIHC,MESO,PCPG,PRAD,SKCM,THCA,THYM
ENSG00000281183	NPTN-IT1	Antigen Processing and Presentation	10	KIRC,KIRP,LGG,LIHC,LUAD,TGCT,THCA,BRCA,CESC,GBM
ENSG00000221819	GAS8-AS1	Cytokine Receptors	10	KIRP,LUAD,MESO,OV,PAAD,READ,THCA,CHOL,ESCA,GBM
ENSG00000256039	RP11-291B21.2	Chemokine Receptors	10	KIRP,LIHC,BLCA,OV,PCPG,PRAD,SARC,SKCM,BRCA,ESCA
ENSG00000258791	LINC00520	Cytokines	10	KIRP,LUSC,BLCA,PAAD,STAD,TGCT,THCA,UVM,CHOL,GBM
ENSG00000246223	LINC01550	TCR signaling Pathway	10	LAML,LIHC,LUSC,BLCA,PRAD,SKCM,BRCA,THYM,COAD,DLBC
ENSG00000259498	RP11-244F12.3	Cytokine Receptors	10	LAML,LUSC,OV,PRAD,STAD,BRCA,THYM,UVM,CESC,GBM
ENSG00000214548	MEG3	Cytokines	10	LGG,LIHC,PRAD,SARC,SKCM,THCA,BRCA,THYM,UVM,ESCA
ENSG00000248323	LUCAT1	Cytokine Receptors	10	LGG,BLCA,OV,PAAD,PCPG,PRAD,READ,SKCM,THCA,UCEC
ENSG00000251165	F11-AS1	Cytokine Receptors	10	LGG,LIHC,LUAD,LUSC,PAAD,PRAD,READ,STAD,CHOL,ESCA
ENSG00000227640	SOX21-AS1	Cytokines	10	LIHC,LUAD,PAAD,PRAD,SARC,SKCM,STAD,TGCT,THCA,BRCA
ENSG00000246223	LINC01550	Natural Killer Cell Cytotoxicity	10	LIHC,LUSC,BLCA,PRAD,SKCM,BRCA,THYM,CESC,COAD,DLBC
ENSG00000253438	PCAT1	Cytokines	10	LIHC,MESO,BLCA,PAAD,PRAD,SARC,SKCM,THYM,UCS,CHOL
ENSG00000280693	SH3PXD2A-AS1	Cytokines	10	LIHC,LUSC,MESO,BLCA,OV,PAAD,SKCM,THYM,UCEC,UCS
ENSG00000237523	LINC00857	Cytokine Receptors	10	LUSC,BLCA,PAAD,PRAD,READ,SKCM,STAD,THCA,THYM,CHOL
ENSG00000259641	PCAT29	TCR signaling Pathway	10	LUSC,MESO,BLCA,OV,PAAD,SARC,SKCM,STAD,TGCT,UCEC
ENSG00000273129	PACERR	Cytokine Receptors	10	LUSC,BLCA,OV,PRAD,TGCT,THCA,BRCA,THYM,CESC,ESCA
ENSG00000246095	LINC01096	Cytokines	10	OV,PAAD,SARC,SKCM,STAD,TGCT,THCA,BRCA,UCEC,GBM
ENSG00000227963	RP5-1074L1.1	Antigen Processing and Presentation	9	ACC,KIRP,LIHC,LUSC,OV,READ,SARC,TGCT,BRCA
ENSG00000265369	PCAT18	Cytokines	9	ACC,KIRP,LGG,LIHC,PCPG,STAD,TGCT,UCS,CHOL
ENSG00000280237	MIR4697HG	Cytokine Receptors	9	ACC,LIHC,LUAD,OV,PRAD,SKCM,UCEC,CESC,DLBC
ENSG00000171889	MIR31HG	Antimicrobials	9	HNSC,LUSC,PAAD,PRAD,SKCM,STAD,TGCT,THCA,UCS
ENSG00000229124	VIM-AS1	Cytokines	9	HNSC,KICH,KIRC,LIHC,LUSC,BLCA,PRAD,THCA,ESCA
ENSG00000231621	AC013264.2	BCR Signaling Pathway	9	HNSC,KICH,PAAD,PRAD,READ,SKCM,BRCA,COAD,ESCA
ENSG00000235385	LINC02154	Antigen Processing and Presentation	9	HNSC,LUAD,BLCA,PAAD,PCPG,SARC,STAD,THCA,BRCA
ENSG00000235947	EGOT	Interleukins Receptor	9	HNSC,LUSC,BLCA,PAAD,PCPG,PRAD,UCEC,CESC,ESCA
ENSG00000244649	LINC02086	Cytokines	9	HNSC,KIRP,LAML,PAAD,PRAD,SARC,TGCT,CHOL,DLBC
ENSG00000249464	LINC01091	Cytokine Receptors	9	HNSC,LUSC,PRAD,SARC,STAD,THCA,BRCA,CESC,ESCA
ENSG00000251381	LINC00958	Antimicrobials	9	HNSC,LUSC,BLCA,PRAD,SKCM,THCA,THYM,UCS,CESC
ENSG00000254338	MAFA-AS1	Cytokines	9	HNSC,LUSC,SKCM,TGCT,THYM,CESC,CHOL,ESCA,GBM
ENSG00000256124	LINC01152	Cytokines	9	HNSC,LIHC,LUAD,PRAD,SARC,SKCM,TGCT,BRCA,CESC
ENSG00000265962	GACAT2	Cytokines	9	HNSC,KIRC,LGG,PAAD,STAD,UVM,CESC,CHOL,ESCA
ENSG00000279162	CTD-3126B10.2	Antigen Processing and Presentation	9	HNSC,KIRP,LUAD,MESO,BLCA,OV,TGCT,BRCA,GBM
ENSG00000279296	PRAL	Cytokine Receptors	9	HNSC,LGG,OV,PAAD,PRAD,THCA,UCS,CESC,ESCA
ENSG00000281406	BLACAT1	Cytokine Receptors	9	HNSC,LAML,LUAD,LUSC,PRAD,THCA,BRCA,THYM,UCS
ENSG00000196979	RP11-88G17.6	Cytokine Receptors	9	KICH,LGG,LUSC,MESO,OV,PRAD,TGCT,BRCA,THYM
ENSG00000228705	LINC00659	Antimicrobials	9	KICH,KIRC,LUAD,LUSC,PAAD,STAD,TGCT,BRCA,UCS
ENSG00000233154	LINC01762	Antimicrobials	9	KICH,LGG,PAAD,PRAD,SARC,TGCT,THCA,THYM,ESCA
ENSG00000235621	LINC00494	Cytokines	9	KICH,KIRP,LIHC,BLCA,PAAD,PRAD,STAD,TGCT,BRCA
ENSG00000256128	LINC00944	Chemokine Receptors	9	KICH,KIRP,PCPG,PRAD,SKCM,THCA,BRCA,DLBC,ESCA
ENSG00000172965	MIR4435-2HG	Cytokines	9	KIRC,BLCA,PAAD,PCPG,PRAD,SARC,STAD,BRCA,CHOL
ENSG00000183242	WT1-AS	Cytokines	9	KIRC,LIHC,LUSC,PAAD,PRAD,SKCM,STAD,TGCT,THCA
ENSG00000224189	HAGLR	Cytokine Receptors	9	KIRC,LAML,LUAD,MESO,PAAD,SARC,THCA,THYM,DLBC
ENSG00000224739	AC016735.1	Cytokine Receptors	9	KIRC,OV,SARC,SKCM,STAD,TGCT,BRCA,DLBC,ESCA
ENSG00000230550	RP11-74C13.3	Cytokine Receptors	9	KIRC,KIRP,LIHC,LUAD,OV,PRAD,THCA,UCS,CESC
ENSG00000236663	FRGCA	Cytokines	9	KIRC,KIRP,PAAD,STAD,THCA,THYM,UCEC,CESC,COAD
ENSG00000247095	MIR210HG	Antimicrobials	9	KIRC,PAAD,SKCM,STAD,TGCT,UCS,COAD,ESCA,GBM
ENSG00000250107	CACNA1G-AS1	Cytokine Receptors	9	KIRC,LGG,LUAD,OV,SARC,STAD,TGCT,CESC,CHOL
ENSG00000251085	LINC01969	Cytokines	9	KIRC,LUAD,LUSC,OV,PAAD,SKCM,TGCT,THCA,BRCA
ENSG00000260032	NORAD	Antigen Processing and Presentation	9	KIRC,LUAD,LUSC,PAAD,PRAD,SARC,BRCA,COAD,DLBC
ENSG00000261713	SSTR5-AS1	Cytokines	9	KIRC,LIHC,LUSC,MESO,PRAD,READ,TGCT,THYM,CHOL
ENSG00000231298	LINC00704	Cytokine Receptors	9	KIRP,OV,PCPG,STAD,TGCT,THCA,THYM,UCEC,CHOL
ENSG00000244558	KCNK15-AS1	Cytokines	9	KIRP,LAML,PAAD,PRAD,SARC,THCA,UCEC,UCS,UVM
ENSG00000175772	LINC01106	Cytokines	9	LAML,LGG,PAAD,SKCM,STAD,TGCT,BRCA,CHOL,GBM
ENSG00000225978	HAR1A	Antimicrobials	9	LAML,LIHC,LUAD,LUSC,BLCA,OV,TGCT,CESC,COAD
ENSG00000246228	CASC8	Cytokine Receptors	9	LAML,PAAD,PRAD,READ,SKCM,TGCT,THCA,THYM,COAD
ENSG00000238266	LINC00707	Cytokine Receptors	9	LGG,LUSC,BLCA,PAAD,SKCM,THCA,BRCA,THYM,UCS
ENSG00000278970	HEIH	Antigen Processing and Presentation	9	LGG,LIHC,LUAD,PCPG,UCEC,UCS,COAD,DLBC,GBM
ENSG00000172965	MIR4435-2HG	Antigen Processing and Presentation	9	LIHC,LUSC,PAAD,SARC,STAD,THYM,UCS,CESC,GBM
ENSG00000231621	AC013264.2	Interleukins Receptor	9	LIHC,PRAD,READ,SKCM,STAD,TGCT,THCA,BRCA,COAD
ENSG00000234771	SLC25A25-AS1	Cytokine Receptors	9	LIHC,OV,READ,STAD,THYM,UCEC,CHOL,COAD,ESCA
ENSG00000259641	PCAT29	Antigen Processing and Presentation	9	LIHC,MESO,BLCA,OV,SARC,SKCM,STAD,CHOL,DLBC
ENSG00000186594	MIR22HG	Cytokine Receptors	9	LUAD,OV,PAAD,PRAD,STAD,BRCA,UCEC,CESC,COAD
ENSG00000228705	LINC00659	Antigen Processing and Presentation	9	LUAD,LUSC,BLCA,PAAD,TGCT,BRCA,UCEC,UCS,COAD
ENSG00000246228	CASC8	Antimicrobials	9	LUAD,BLCA,OV,PAAD,PRAD,SKCM,STAD,THCA,BRCA
ENSG00000235947	EGOT	Chemokines	9	LUSC,BLCA,PAAD,PRAD,STAD,THCA,THYM,UCEC,ESCA
ENSG00000249082	C5orf66-AS1	Antimicrobials	9	LUSC,OV,PAAD,PRAD,STAD,TGCT,BRCA,CESC,ESCA
ENSG00000280916	FOXCUT	Cytokine Receptors	9	LUSC,BLCA,PRAD,SKCM,TGCT,THYM,UVM,CESC,GBM
ENSG00000227036	LINC00511	Antigen Processing and Presentation	9	MESO,BLCA,OV,PAAD,READ,SKCM,STAD,THYM,UCS
ENSG00000214049	UCA1	Chemokines	9	PAAD,PRAD,STAD,THCA,BRCA,UCEC,UCS,CHOL,COAD
ENSG00000204282	TNRC6C-AS1	Antimicrobials	8	ACC,PAAD,BRCA,THYM,UCEC,UCS,UVM,CESC
ENSG00000236751	LINC01186	Chemokines	8	ACC,BLCA,PAAD,PRAD,STAD,BRCA,UCS,CHOL
ENSG00000249307	LINC01088	Cytokines	8	ACC,KIRC,KIRP,PAAD,PCPG,THCA,BRCA,CHOL
ENSG00000268621	IGFL2-AS1	Antimicrobials	8	ACC,BLCA,PAAD,SKCM,THCA,BRCA,UCEC,CESC
ENSG00000272620	AFAP1-AS1	Antimicrobials	8	ACC,BLCA,OV,PAAD,PRAD,STAD,UCEC,CESC
ENSG00000214039	RP11-474D1.3	Cytokine Receptors	8	HNSC,LGG,BLCA,OV,PRAD,TGCT,ESCA,GBM
ENSG00000223784	LINP1	Antigen Processing and Presentation	8	HNSC,KIRP,LUAD,LUSC,BLCA,OV,PAAD,CESC
ENSG00000224220	AC104699.1	BCR Signaling Pathway	8	HNSC,LUSC,PAAD,READ,STAD,TGCT,CESC,COAD
ENSG00000224739	AC016735.1	Cytokines	8	HNSC,KIRC,LIHC,PAAD,SARC,SKCM,TGCT,BRCA
ENSG00000225611	LINC02158	Antimicrobials	8	HNSC,LUAD,OV,PAAD,SARC,SKCM,STAD,CESC
ENSG00000230176	LINC01433	Antimicrobials	8	HNSC,LGG,MESO,BLCA,PAAD,TGCT,BRCA,ESCA
ENSG00000235529	AGAP1-IT1	Cytokines	8	HNSC,KIRC,OV,PCPG,SKCM,THCA,THYM,CHOL
ENSG00000235621	LINC00494	BCR Signaling Pathway	8	HNSC,LUAD,LUSC,PRAD,SKCM,STAD,BRCA,CESC
ENSG00000235621	LINC00494	TCR signaling Pathway	8	HNSC,LUAD,LUSC,PAAD,PRAD,SKCM,BRCA,THYM
ENSG00000235947	EGOT	TCR signaling Pathway	8	HNSC,LUSC,BLCA,PRAD,THCA,UCEC,CESC,ESCA
ENSG00000244649	LINC02086	Natural Killer Cell Cytotoxicity	8	HNSC,LUSC,BLCA,OV,THCA,BRCA,CESC,ESCA
ENSG00000244649	LINC02086	TCR signaling Pathway	8	HNSC,LAML,LIHC,LUSC,BLCA,OV,THCA,BRCA
ENSG00000246430	LINC00968	Chemokine Receptors	8	HNSC,KIRP,BLCA,OV,PRAD,THCA,BRCA,CHOL
ENSG00000248690	HAS2-AS1	TGFb Family Member	8	HNSC,KIRC,PRAD,STAD,TGCT,BRCA,UCEC,CESC
ENSG00000249628	LINC00942	Cytokines	8	HNSC,PAAD,PRAD,READ,TGCT,THCA,BRCA,CHOL
ENSG00000249816	LINC00964	Cytokine Receptors	8	HNSC,LUAD,LUSC,MESO,PCPG,READ,SARC,STAD
ENSG00000253669	KB-1732A1.1	Cytokines	8	HNSC,KIRC,LAML,LUSC,BLCA,TGCT,THYM,ESCA
ENSG00000272168	CASC15	Cytokines	8	HNSC,KIRP,LIHC,PAAD,PRAD,STAD,THCA,CHOL
ENSG00000275874	PICSAR	Antimicrobials	8	HNSC,BLCA,PRAD,SKCM,THCA,BRCA,UCS,ESCA
ENSG00000228630	HOTAIR	Cytokines	8	KICH,KIRC,KIRP,PRAD,SARC,TGCT,DLBC,GBM
ENSG00000235023	AP001626.2	Cytokines	8	KICH,KIRC,LGG,LIHC,MESO,PAAD,TGCT,THCA
ENSG00000240541	TM4SF1-AS1	Chemokines	8	KICH,KIRC,KIRP,PAAD,SARC,STAD,THCA,THYM
ENSG00000257671	KRT7-AS	Cytokine Receptors	8	KICH,LIHC,LUAD,LUSC,OV,PAAD,PRAD,CHOL
ENSG00000266256	LINC00683	Cytokines	8	KICH,LIHC,LUSC,PRAD,SKCM,TGCT,UCS,GBM
ENSG00000122548	KIAA0087	Cytokine Receptors	8	KIRC,KIRP,LUAD,MESO,TGCT,BRCA,UCEC,ESCA
ENSG00000215808	LINC01139	Cytokine Receptors	8	KIRC,LGG,LUSC,PAAD,PRAD,THCA,UCEC,CESC
ENSG00000227060	LINC00629	Cytokines	8	KIRC,LUSC,OV,STAD,TGCT,BRCA,CHOL,ESCA
ENSG00000236605	AC023115.4	Cytokine Receptors	8	KIRC,KIRP,LUAD,LUSC,MESO,PAAD,BRCA,THYM
ENSG00000237380	HOXD-AS2	Cytokines	8	KIRC,LIHC,PRAD,STAD,TGCT,THCA,BRCA,COAD
ENSG00000237523	LINC00857	Chemokines	8	KIRC,KIRP,PAAD,STAD,THCA,BRCA,THYM,CHOL
ENSG00000241388	HNF1A-AS1	Cytokine Receptors	8	KIRC,LUAD,OV,PAAD,READ,STAD,TGCT,CHOL
ENSG00000260455	NBAT1	Cytokine Receptors	8	KIRC,LUSC,PAAD,STAD,THCA,BRCA,UVM,CHOL
ENSG00000224397	SMIM25	Natural Killer Cell Cytotoxicity	8	KIRP,LUSC,BLCA,OV,PCPG,BRCA,UCEC,UCS
ENSG00000230061	TRPM2-AS	Antimicrobials	8	KIRP,MESO,OV,PAAD,SKCM,TGCT,UCS,COAD
ENSG00000231621	AC013264.2	Cytokines	8	KIRP,LIHC,PAAD,PRAD,SKCM,THCA,BRCA,CHOL
ENSG00000240541	TM4SF1-AS1	Cytokine Receptors	8	KIRP,PAAD,PCPG,SKCM,STAD,TGCT,THCA,THYM
ENSG00000182873	PRKCZ-AS1	Cytokine Receptors	8	LAML,MESO,OV,TGCT,THYM,CHOL,COAD,GBM
ENSG00000223749	MIR503HG	Cytokines	8	LAML,LIHC,PAAD,STAD,TGCT,BRCA,CESC,DLBC
ENSG00000225756	DBH-AS1	Cytokine Receptors	8	LAML,OV,READ,TGCT,THYM,CESC,COAD,GBM
ENSG00000254290	RP11-150O12.3	Cytokine Receptors	8	LGG,LUAD,LUSC,MESO,PAAD,TGCT,UCEC,ESCA
ENSG00000258777	HIF1A-AS1	Cytokine Receptors	8	LGG,PAAD,PRAD,STAD,THCA,UCEC,CESC,ESCA
ENSG00000229124	VIM-AS1	Cytokine Receptors	8	LIHC,LUSC,BLCA,PRAD,SARC,COAD,DLBC,ESCA
ENSG00000232679	LINC01705	Antigen Processing and Presentation	8	LIHC,MESO,OV,PCPG,SARC,UCEC,UCS,CESC
ENSG00000238057	ZEB2-AS1	Cytokines	8	LIHC,MESO,BLCA,PCPG,PRAD,STAD,BRCA,CESC
ENSG00000254166	CASC19	Cytokines	8	LIHC,LUSC,BLCA,PRAD,STAD,TGCT,CESC,CHOL
ENSG00000259974	LINC00261	Cytokine Receptors	8	LIHC,LUAD,PRAD,STAD,TGCT,UCS,CHOL,ESCA
ENSG00000175772	LINC01106	Cytokine Receptors	8	LUAD,BLCA,OV,SKCM,TGCT,THCA,BRCA,THYM
ENSG00000227811	FAM212B-AS1	Cytokines	8	LUAD,LUSC,MESO,PRAD,SKCM,TGCT,BRCA,ESCA
ENSG00000232044	LINC01105	Cytokine Receptors	8	LUAD,LUSC,PAAD,PRAD,STAD,UCEC,UVM,ESCA
ENSG00000233532	LINC00460	Antigen Processing and Presentation	8	LUAD,LUSC,BLCA,OV,PAAD,PRAD,SARC,UCS
ENSG00000235026	DPP10-AS1	Cytokine Receptors	8	LUAD,LUSC,PAAD,PCPG,READ,TGCT,THCA,COAD
ENSG00000237009	GLIS3-AS1	Cytokine Receptors	8	LUAD,LUSC,PCPG,TGCT,THCA,THYM,UCEC,GBM
ENSG00000272975	MYHAS	Cytokines	8	LUAD,LUSC,BLCA,OV,PAAD,PRAD,BRCA,CHOL
ENSG00000223949	ROR1-AS1	Cytokine Receptors	8	LUSC,BLCA,PAAD,STAD,TGCT,THCA,BRCA,ESCA
ENSG00000223949	ROR1-AS1	Cytokines	8	BLCA,PAAD,PRAD,SKCM,TGCT,THCA,BRCA,GBM
ENSG00000240498	CDKN2B-AS1	Cytokines	8	BLCA,PAAD,PRAD,STAD,TGCT,THCA,UCS,COAD
ENSG00000232044	LINC01105	Cytokines	8	OV,PAAD,PRAD,SARC,STAD,UVM,CHOL,DLBC
ENSG00000279141	LINC01451	Cytokine Receptors	8	PAAD,PCPG,PRAD,SARC,SKCM,STAD,TGCT,BRCA
ENSG00000229847	EMX2OS	Cytokine Receptors	8	PCPG,PRAD,SKCM,TGCT,THYM,UVM,CHOL,COAD
ENSG00000198468	FLVCR1-AS1	Cytokine Receptors	7	ACC,KIRC,LAML,PAAD,THYM,UCS,CHOL
ENSG00000225756	DBH-AS1	Cytokines	7	ACC,BLCA,SARC,SKCM,TGCT,UCEC,CHOL
ENSG00000236751	LINC01186	Antigen Processing and Presentation	7	ACC,HNSC,LUAD,MESO,BLCA,PAAD,ESCA
ENSG00000266256	LINC00683	Cytokine Receptors	7	ACC,LUAD,LUSC,BLCA,PRAD,STAD,TGCT
ENSG00000270069	MIR222HG	Cytokine Receptors	7	ACC,LAML,BLCA,PCPG,PRAD,BRCA,THYM
ENSG00000224116	INHBA-AS1	TGFb Family Member	7	HNSC,LUAD,LUSC,SKCM,STAD,TGCT,CESC
ENSG00000224220	AC104699.1	Chemokine Receptors	7	HNSC,MESO,PRAD,READ,STAD,CESC,COAD
ENSG00000225756	DBH-AS1	TCR signaling Pathway	7	HNSC,LUSC,SKCM,STAD,THYM,CESC,ESCA
ENSG00000225756	DBH-AS1	TNF Family Members Receptors	7	HNSC,READ,SARC,SKCM,BRCA,UCEC,CESC
ENSG00000227036	LINC00511	Natural Killer Cell Cytotoxicity	7	HNSC,MESO,BLCA,OV,PAAD,UCS,ESCA
ENSG00000232284	GNG12-AS1	Antigen Processing and Presentation	7	HNSC,MESO,OV,SARC,UCEC,COAD,GBM
ENSG00000233610	LINC00462	Antimicrobials	7	HNSC,KIRC,KIRP,PAAD,PRAD,SKCM,STAD
ENSG00000235180	LINC00601	Cytokines	7	HNSC,LGG,LUSC,OV,BRCA,UCS,ESCA
ENSG00000235385	LINC02154	Natural Killer Cell Cytotoxicity	7	HNSC,LUAD,BLCA,PAAD,PCPG,STAD,TGCT
ENSG00000246223	LINC01550	Interleukins Receptor	7	HNSC,LIHC,PRAD,SKCM,BRCA,CESC,COAD
ENSG00000248309	MEF2C-AS1	Cytokines	7	HNSC,KICH,BLCA,PAAD,PRAD,BRCA,CESC
ENSG00000253669	KB-1732A1.1	Antimicrobials	7	HNSC,PAAD,PCPG,SARC,SKCM,UCS,ESCA
ENSG00000256128	LINC00944	Interleukins	7	HNSC,LUSC,PRAD,READ,BRCA,UCS,COAD
ENSG00000256268	RP11-221N13.3	TGFb Family Member	7	HNSC,KIRP,OV,STAD,TGCT,BRCA,CESC
ENSG00000260265	RP11-44F21.5	Cytokines	7	HNSC,PAAD,PRAD,STAD,TGCT,THCA,THYM
ENSG00000260852	FBXL19-AS1	Antigen Processing and Presentation	7	HNSC,LIHC,OV,SARC,TGCT,THCA,GBM
ENSG00000260944	FOXC2-AS1	Cytokines	7	HNSC,KIRC,PAAD,SARC,STAD,BRCA,CESC
ENSG00000266835	GAPLINC	Cytokines	7	HNSC,KIRC,BLCA,OV,TGCT,THCA,THYM
ENSG00000227467	LINC01537	Antimicrobials	7	KICH,LGG,BLCA,PRAD,SKCM,UVM,CESC
ENSG00000231621	AC013264.2	Chemokines	7	KICH,LIHC,MESO,PRAD,THCA,BRCA,CHOL
ENSG00000231806	PCAT7	Cytokines	7	KICH,LUAD,PAAD,PRAD,SARC,THYM,DLBC
ENSG00000235529	AGAP1-IT1	Antigen Processing and Presentation	7	KICH,KIRP,PCPG,SARC,SKCM,TGCT,DLBC
ENSG00000237248	LINC00987	Cytokines	7	KICH,KIRC,PAAD,SARC,SKCM,TGCT,BRCA
ENSG00000267496	FAM215A	Antimicrobials	7	KICH,MESO,OV,SKCM,THCA,BRCA,CESC
ENSG00000267496	FAM215A	Natural Killer Cell Cytotoxicity	7	KICH,MESO,OV,SKCM,BRCA,THYM,CESC
ENSG00000153363	LINC00467	Cytokine Receptors	7	KIRC,LAML,MESO,PAAD,THCA,THYM,CHOL
ENSG00000214145	LINC00887	Cytokine Receptors	7	KIRC,OV,PAAD,PRAD,STAD,BRCA,GBM
ENSG00000225953	SATB2-AS1	Cytokine Receptors	7	KIRC,OV,PCPG,TGCT,BRCA,CESC,CHOL
ENSG00000227640	SOX21-AS1	TGFb Family Member	7	KIRC,MESO,OV,PRAD,TGCT,THCA,BRCA
ENSG00000228223	HCG11	Antigen Processing and Presentation	7	KIRC,KIRP,LIHC,LUAD,SARC,THYM,DLBC
ENSG00000228288	PCAT6	Cytokines	7	KIRC,BLCA,PAAD,STAD,TGCT,UCEC,CHOL
ENSG00000236751	LINC01186	Cytokine Receptors	7	KIRC,PAAD,PRAD,TGCT,BRCA,UCS,CHOL
ENSG00000251085	LINC01969	TGFb Family Member	7	KIRC,LUSC,OV,PAAD,SARC,SKCM,TGCT
ENSG00000254166	CASC19	Antimicrobials	7	KIRC,LIHC,BLCA,PAAD,STAD,TGCT,CHOL
ENSG00000255794	RMST	Cytokine Receptors	7	KIRC,LUAD,LUSC,PAAD,PRAD,STAD,THYM
ENSG00000255874	LINC00346	Cytokines	7	KIRC,PRAD,SKCM,STAD,TGCT,THCA,GBM
ENSG00000266835	GAPLINC	Antimicrobials	7	KIRC,KIRP,LGG,BLCA,OV,TGCT,THCA
ENSG00000280303	ERICD	Cytokines	7	KIRC,MESO,BLCA,PAAD,TGCT,THCA,COAD
ENSG00000280924	LINC00628	Antimicrobials	7	KIRC,MESO,PAAD,PRAD,UCEC,UCS,COAD
ENSG00000281128	PTENP1-AS	Cytokine Receptors	7	KIRC,KIRP,LAML,PRAD,SARC,STAD,THCA
ENSG00000224220	AC104699.1	Cytokines	7	KIRP,PAAD,PCPG,READ,TGCT,ESCA,GBM
ENSG00000225611	LINC02158	Cytokines	7	KIRP,BLCA,PAAD,SKCM,THYM,CESC,CHOL
ENSG00000225670	CADM3-AS1	Chemokines	7	KIRP,PRAD,READ,SKCM,THCA,THYM,CHOL
ENSG00000230836	LINC01293	Cytokine Receptors	7	KIRP,LUAD,LUSC,SARC,TGCT,THCA,ESCA
ENSG00000255248	MIR100HG	Cytokine Receptors	7	KIRP,LUSC,PAAD,TGCT,THCA,THYM,COAD
ENSG00000266835	GAPLINC	Antigen Processing and Presentation	7	KIRP,LGG,MESO,OV,SKCM,THCA,UCS
ENSG00000279296	PRAL	TCR signaling Pathway	7	KIRP,MESO,BLCA,OV,PCPG,CESC,ESCA
ENSG00000214548	MEG3	Cytokine Receptors	7	LAML,PRAD,READ,STAD,THYM,CESC,COAD
ENSG00000223403	MEG9	Cytokine Receptors	7	LAML,LUSC,PRAD,READ,THCA,BRCA,THYM
ENSG00000226237	GAS1RR	Cytokines	7	LAML,LUAD,LUSC,OV,PAAD,PRAD,BRCA
ENSG00000227060	LINC00629	Cytokine Receptors	7	LAML,OV,PCPG,TGCT,BRCA,CHOL,DLBC
ENSG00000233521	LINC01638	Cytokine Receptors	7	LAML,LUSC,PAAD,SKCM,THCA,THYM,DLBC
ENSG00000234456	MAGI2-AS3	Cytokines	7	LAML,BLCA,TGCT,THYM,UCS,CESC,CHOL
ENSG00000245750	DRAIC	Cytokines	7	LAML,MESO,READ,STAD,TGCT,THCA,COAD
ENSG00000247095	MIR210HG	Cytokines	7	LAML,LUSC,BLCA,PAAD,SKCM,TGCT,GBM
ENSG00000212766	EWSAT1	Cytokines	7	LGG,LIHC,LUAD,PCPG,PRAD,READ,TGCT
ENSG00000248323	LUCAT1	Interleukins Receptor	7	LGG,BLCA,OV,PAAD,PCPG,PRAD,SKCM
ENSG00000253552	HOXA-AS2	Antimicrobials	7	LGG,LUSC,PAAD,PRAD,TGCT,UCEC,CESC
ENSG00000270959	LPP-AS2	Cytokine Receptors	7	LGG,LUAD,PAAD,SARC,STAD,TGCT,UCS
ENSG00000180139	ACTA2-AS1	Cytokines	7	LIHC,BLCA,PAAD,PRAD,TGCT,BRCA,THYM
ENSG00000185186	LINC00313	Antimicrobials	7	LIHC,LUAD,BLCA,PAAD,THCA,CESC,GBM
ENSG00000224259	LINC01133	Chemokines	7	LIHC,BLCA,PAAD,PRAD,SKCM,THCA,BRCA
ENSG00000236914	LINC01852	Cytokines	7	LIHC,PAAD,PCPG,PRAD,TGCT,BRCA,UCS
ENSG00000249346	LINC01016	Cytokine Receptors	7	LIHC,LUAD,PRAD,STAD,UCEC,CESC,ESCA
ENSG00000225383	SFTA1P	Antimicrobials	7	LUAD,LUSC,MESO,BLCA,THYM,UVM,DLBC
ENSG00000233532	LINC00460	Chemokines	7	LUAD,LUSC,BLCA,OV,TGCT,THCA,BRCA
ENSG00000233705	SLC26A4-AS1	Antimicrobials	7	LUAD,LUSC,OV,PRAD,BRCA,UCS,CHOL
ENSG00000250266	LINC01612	Cytokine Receptors	7	LUAD,LUSC,PAAD,STAD,UCS,CHOL,ESCA
ENSG00000255920	CCND2-AS2	Cytokine Receptors	7	LUAD,PAAD,PRAD,READ,BRCA,DLBC,ESCA
ENSG00000256124	LINC01152	Cytokine Receptors	7	LUAD,PAAD,PRAD,STAD,BRCA,DLBC,ESCA
ENSG00000230176	LINC01433	Cytokine Receptors	7	LUSC,MESO,OV,PAAD,TGCT,THCA,UCEC
ENSG00000233521	LINC01638	TGFb Family Member	7	LUSC,READ,SARC,TGCT,BRCA,THYM,CESC
ENSG00000238266	LINC00707	Chemokines	7	LUSC,BLCA,PAAD,THCA,BRCA,UCS,CHOL
ENSG00000243766	HOTTIP	Cytokines	7	LUSC,BLCA,PAAD,PRAD,TGCT,COAD,GBM
ENSG00000249082	C5orf66-AS1	Cytokines	7	LUSC,BLCA,PAAD,PRAD,STAD,TGCT,COAD
ENSG00000249859	PVT1	Antigen Processing and Presentation	7	LUSC,OV,SARC,TGCT,THYM,COAD,GBM
ENSG00000099869	IGF2-AS	TGFb Family Member	7	MESO,OV,PRAD,READ,STAD,TGCT,COAD
ENSG00000224220	AC104699.1	Antimicrobials	7	MESO,PAAD,READ,TGCT,BRCA,CESC,COAD
ENSG00000224259	LINC01133	Antigen Processing and Presentation	7	MESO,OV,PAAD,READ,STAD,CESC,CHOL
ENSG00000242767	ZBTB20-AS4	Antigen Processing and Presentation	7	MESO,SARC,TGCT,BRCA,CESC,CHOL,COAD
ENSG00000175772	LINC01106	Antimicrobials	7	BLCA,PAAD,STAD,TGCT,UCS,CHOL,COAD
ENSG00000206337	HCP5	TCR signaling Pathway	7	BLCA,PRAD,SARC,SKCM,TGCT,DLBC,ESCA
ENSG00000227039	ITGB2-AS1	Interleukins Receptor	7	BLCA,OV,PCPG,SKCM,CESC,COAD,ESCA
ENSG00000248323	LUCAT1	Natural Killer Cell Cytotoxicity	7	BLCA,OV,PCPG,READ,BRCA,THYM,UCEC
ENSG00000280916	FOXCUT	Antimicrobials	7	BLCA,OV,PAAD,PRAD,BRCA,UCEC,CESC
ENSG00000238057	ZEB2-AS1	Cytokine Receptors	7	OV,PAAD,PRAD,STAD,BRCA,CESC,ESCA
ENSG00000240498	CDKN2B-AS1	Antimicrobials	7	OV,PAAD,READ,SKCM,THCA,UCS,CESC
ENSG00000244383	FAM3D-AS1	Cytokine Receptors	7	OV,READ,THCA,BRCA,THYM,CESC,ESCA
ENSG00000245532	NEAT1	Cytokine Receptors	7	OV,PAAD,PCPG,TGCT,CESC,ESCA,GBM
ENSG00000249628	LINC00942	Cytokine Receptors	7	OV,PRAD,READ,STAD,THCA,COAD,DLBC
ENSG00000274020	LINC01138	Cytokines	7	PAAD,SARC,TGCT,THCA,BRCA,THYM,CHOL
ENSG00000214049	UCA1	Cytokine Receptors	7	PRAD,TGCT,THCA,UCEC,UCS,CHOL,ESCA
ENSG00000237361	TUSC8	Cytokines	7	PRAD,READ,BRCA,UCEC,UCS,CHOL,COAD
ENSG00000180769	WDFY3-AS2	Antigen Processing and Presentation	6	ACC,LIHC,MESO,PRAD,SARC,BRCA
ENSG00000204282	TNRC6C-AS1	Cytokine Receptors	6	ACC,LUAD,OV,THYM,UCEC,UCS
ENSG00000225670	CADM3-AS1	Antimicrobials	6	ACC,KICH,PRAD,READ,THCA,CHOL
ENSG00000233154	LINC01762	Cytokines	6	ACC,LUSC,PAAD,TGCT,THCA,THYM
ENSG00000258279	LINC00592	Antigen Processing and Presentation	6	ACC,LUAD,OV,PAAD,SARC,CESC
ENSG00000272620	AFAP1-AS1	Cytokines	6	ACC,LIHC,BLCA,PAAD,THYM,UCS
ENSG00000196979	RP11-88G17.6	TGFb Family Member	6	HNSC,LUSC,MESO,PRAD,TGCT,CESC
ENSG00000205054	LINC01121	Cytokines	6	HNSC,BLCA,OV,SKCM,CESC,CHOL
ENSG00000223806	LINC00114	Antimicrobials	6	HNSC,LIHC,BLCA,PAAD,CESC,CHOL
ENSG00000225756	DBH-AS1	Antimicrobials	6	HNSC,KIRC,LIHC,BLCA,SKCM,CESC
ENSG00000228630	HOTAIR	Antimicrobials	6	HNSC,KICH,PAAD,PRAD,TGCT,DLBC
ENSG00000228789	HCG22	Cytokines	6	HNSC,LUAD,BLCA,PAAD,THCA,THYM
ENSG00000228789	HCG22	Cytokine Receptors	6	HNSC,LUAD,LUSC,MESO,THCA,BRCA
ENSG00000228952	LINC02041	Cytokines	6	HNSC,LUSC,PAAD,STAD,TGCT,THYM
ENSG00000229140	CCDC26	TCR signaling Pathway	6	HNSC,LAML,BRCA,THYM,CESC,ESCA
ENSG00000231817	LINC01198	Cytokines	6	HNSC,BLCA,PAAD,PRAD,TGCT,BRCA
ENSG00000232803	SLCO4A1-AS1	Chemokine Receptors	6	HNSC,LUSC,OV,PCPG,PRAD,THCA
ENSG00000232803	SLCO4A1-AS1	Natural Killer Cell Cytotoxicity	6	HNSC,BLCA,OV,PCPG,THCA,BRCA
ENSG00000236481	LINC02195	Cytokine Receptors	6	HNSC,MESO,SKCM,THCA,CESC,ESCA
ENSG00000243629	LINC00880	Antigen Processing and Presentation	6	HNSC,PAAD,SARC,SKCM,STAD,CESC
ENSG00000247556	OIP5-AS1	Antigen Processing and Presentation	6	HNSC,LIHC,SARC,THYM,UCS,DLBC
ENSG00000249173	LINC01093	Cytokines	6	HNSC,LUAD,OV,PRAD,STAD,BRCA
ENSG00000255248	MIR100HG	TGFb Family Member	6	HNSC,LUSC,OV,SKCM,TGCT,CESC
ENSG00000260265	RP11-44F21.5	Cytokine Receptors	6	HNSC,LUAD,PRAD,TGCT,THCA,THYM
ENSG00000260910	LINC00565	TGFb Family Member	6	HNSC,MESO,PRAD,SKCM,STAD,BRCA
ENSG00000272695	GAS6-AS2	Cytokines	6	HNSC,BLCA,PCPG,PRAD,BRCA,THYM
ENSG00000278709	NKILA	TGFb Family Member	6	HNSC,MESO,OV,SKCM,TGCT,UCS
ENSG00000278910	BANCR	Interleukins Receptor	6	HNSC,BLCA,OV,PAAD,STAD,ESCA
ENSG00000281376	ABALON	Cytokine Receptors	6	HNSC,LAML,LUSC,PAAD,CHOL,ESCA
