# Supplementary material for: Pan-cancer characterization of immune-related lncRNAs identifies potential oncogenic biomarkers
Source: Nat Commun. 2020 Feb 21;11:1000. doi: 10.1038/s41467-020-14802-2 (PMC7035327; doi:10.1038/s41467-020-14802-2)
Supplement: Supplementary file 8 — Supplementary Data 5 [file 41467_2020_14802_MOESM8_ESM.xlsx]

## Sheet: Sheet1
Table S5. The proportion of immune cell infiltration related lncRNAs across cancer types.
Cancer types	B Cell	CD4 T cell	CD8 T cell	Neutrophil	Macrophage	Dendritic
KIRC	0.447005	0.36891	0.660377	0.424312	0.37659	0.467593
KIRP	0.476804	0.633987	0.238953	0.608899	0.301124	0.429423
KICH	0.164778	0.325077	0.121833	0.252747	0.120407	0.200937
LGG	0.345813	0.415346	0.0821818	0.350355	0.404485	0.357659
GBM	0.761905	0.455882	0.419355	0.284091	0.269841	0.423237
BRCA	0.892857	0.849117	0.748428	0.766667	0.805668	0.807249
LUSC	0.753927	0.549832	0.685022	0.523161	0.732	0.544434
LUAD	0.65286	0.61844	0.791469	0.620573	0.726496	0.633436
READ	0.452381	0.544521	0.248188	0.273902	0.35396	0.36811
COAD	0.646154	0.631016	0.444156	0.45481	0.5	0.454308
UCS	0.44114	0.429672	0.37472	0.466942	0.399356	0.400962
UCEC	0.727848	0.745098	0.360465	0.29108	0.641026	0.497076
OV	1	0.921788	0.794258	0.56295	0.497409	0.633554
HNSC	0.565097	0.601336	0.69589	0.550691	0.663657	0.597403
THCA	0.225756	0.235461	0.519038	0.354927	0.151132	0.359934
PRAD	0.340498	0.905993	0.221218	0.494632	0.412556	0.384511
STAD	0.195599	0.59447	0.766497	0.728311	0.643655	0.672026
SKCM	0.716012	0.664962	0.556202	0.466392	0.63369	0.586777
BLCA	0	0.813417	0.183206	0.334456	0.657382	0.294803
LIHC	0.70255	0.62963	0.789625	0.616608	0.658358	0.716695
CESC	0.813953	0.814672	0.846457	0.690476	0.65812	0.650104
ACC	0.116456	0.445946	0.335903	0.340426	0.328185	0.308475
PCPG	0.122093	0.572874	0.216165	0.136698	0.188851	0.444924
SARC	0.746411	0.489383	0.777778	0.534884	0.382392	0.450584
PAAD	0.598131	0.567778	0.373267	0.627563	0.574608	0.487843
ESCA	0.439451	0.767196	0.387097	0.656616	0.472186	0.406615
TGCT	0.841523	0.690689	0.802997	0.770628	0.742188	0.831754
THYM	0.706767	0.644266	0.798519	0.276742	0.734323	0.687261
MESO	0.35596	0.4	0.203065	0.397112	0.371528	0.260937
UVM	0.0975232	0.0935551	0.137387	0.153469	0.0859873	0.10296
DLBC	0.432217	0.46527	0.401163	0.335139	0.418886	0.342629
CHOL	0.502974	0.522222	0.505119	0.536662	0.515625	0.525641
