# Supplementary material for: Pan-cancer characterization of immune-related lncRNAs identifies potential oncogenic biomarkers
Source: Nat Commun. 2020 Feb 21;11:1000. doi: 10.1038/s41467-020-14802-2 (PMC7035327; doi:10.1038/s41467-020-14802-2)
Supplement: Supplementary file 9 — Supplementary Data 6 [file 41467_2020_14802_MOESM9_ESM.xlsx]

## Sheet: Sheet1
Table S6. The p-values for lncRNAs identified in TIMER and CIBERSORT.
	Immune cells
Cancers	B cells	T cells CD4	T cells CD8	Neutrophil cells	Macrophages cells	Dendritic cells
CHOL	5.07196e-05	2.54599e-05	0	0	0	0
DLBC	0	0	1.86305e-11	0	0	0
UVM	4.60365e-12	0	0	0	0	0.000188663
MESO	5.95885e-08	0	1.92759e-06	0.00665533	0	1.39048e-07
THYM	0	0	0.56123	1.32672e-13	0	0
TGCT	0	0	0	0	2.4359e-05	0.806676
ESCA	0	0.911495	0.00268611	0.196983	1.66533e-15	2.51599e-07
PAAD	0	0	7.11494e-11	0	0	0
SARC	0	0	0	0	0	0
PCPG	1.11022e-16	0.00062769	0	0	0	0
ACC	0.00321916	4.0159e-12	0	0	0	0
CESC	0	0	0	2.22045e-16	7.33406e-10	0
LIHC	0	0	0	0	0	0
BLCA	0	2.22045e-16	0	0	0	0
SKCM	0	0.130188	0	1.58548e-09	0	0
STAD	0	0	0	0	0	0.000433226
PRAD	0	0	0	0	0	0
THCA	0	0	0	0	0	0
HNSC	0	0	0	9.83169e-12	0	0
OV	0.00247993	1.25233e-13	0	0	0	4.996e-15
UCEC	0	0	0	0	1.02141e-14	0
UCS	0	0.00464757	2.31954e-11	0	4.06342e-14	2.95995e-08
COAD	0.000849056	0	0	0	0	0
READ	3.80102e-08	0	0	0	0	6.45025e-11
LUAD	0	0	0	0	0	0
LUSC	2.69234e-06	0	0	0	0	0
BRCA	0	0	0	0	0	0
GBM	0.286274	1.69611e-05	1.57399e-11	0.000111855	0.00630124	0.0916431
LGG	0	0	0	0	0	0
KICH	0.0443057	0.000240026	0	1.64467e-06	0.000217487	0
KIRP	0	0	0	0	0	0
KIRC	0	0	0	0	0	0.00327862
