# Supplementary material for: Pan-cancer characterization of immune-related lncRNAs identifies potential oncogenic biomarkers
Source: Nat Commun. 2020 Feb 21;11:1000. doi: 10.1038/s41467-020-14802-2 (PMC7035327; doi:10.1038/s41467-020-14802-2)
Supplement: Supplementary file 11 — Source Data [file 41467_2020_14802_MOESM11_ESM.xlsx]

## Sheet: Figure-1b
Cancer	#Samples	Tissue
BRCA	1222	Breast
CHOL	45	Liver and intrahepatic bile ducts
LIHC	424	Liver and intrahepatic bile ducts
PAAD	182	Pancreas
BLCA	433	Bladder
KICH	89	Kidney
KIRC	611	Kidney
KIRP	321	Kidney
PRAD	551	Prostate
TGCT	156	Testis
CESC	309	Cervix
OV	379	Ovary
UCEC	587	Uterus
UCS	56	Uterus
SKCM	472	Skin
SARC	265	Soft Tissue
DLBC	48	Hematopoietic and reticuloendothelial systems
LAML	151	Hematopoietic and reticuloendothelial systems
THYM	121	Pleura
GBM	174	Brain
LGG	529	Brain
UVM	80	Eye
HNSC	546	Head and Neck
ACC	79	Adrenal gland
PCPG	186	Adrenal gland
THCA	568	Thyroid
LUAD	594	Thoracic
LUSC	551	Thoracic
MESO	86	Thoracic
ESCA	173	Stomach and esophagus
STAD	407	Stomach and esophagus
COAD	521	Colon
READ	177	Colon

## Sheet: Figure-1c
Immune pathway	Num	Genes
Antigen_Processing_and_Presentation	135	ENSG00000160862	ENSG00000166710	ENSG00000179218	ENSG00000127022	ENSG00000158477	ENSG00000158485	ENSG00000158481	ENSG00000158473	ENSG00000158488	ENSG00000010610	ENSG00000153563	ENSG00000172116	ENSG00000019582	ENSG00000118260	ENSG00000164733	ENSG00000196188	ENSG00000163131	ENSG00000158869	ENSG00000104870	ENSG00000167004	ENSG00000010704	ENSG00000206503	ENSG00000234745	ENSG00000204525	ENSG00000204257	ENSG00000242574	ENSG00000204252	ENSG00000241106	ENSG00000231389	ENSG00000223865	ENSG00000196735	ENSG00000237541	ENSG00000179344	ENSG00000204287	ENSG00000196126	ENSG00000198502	ENSG00000204592	ENSG00000204642	ENSG00000204632	ENSG00000153029	ENSG00000204389	ENSG00000204388	ENSG00000204390	ENSG00000126803	ENSG00000170606	ENSG00000044574	ENSG00000173110	ENSG00000109971
Antimicrobials	463	ENSG00000105697	ENSG00000124102	ENSG00000164047	ENSG00000163736	ENSG00000143954	ENSG00000145824	ENSG00000161921	ENSG00000124107	ENSG00000169245	ENSG00000138755	ENSG00000163735	ENSG00000169248	ENSG00000124875	ENSG00000163739	ENSG00000107562	ENSG00000156234	ENSG00000081041	ENSG00000163737	ENSG00000143184	ENSG00000163734	ENSG00000176797	ENSG00000181374	ENSG00000108702	ENSG00000164825	ENSG00000108700	ENSG00000197561	ENSG00000177243	ENSG00000239839	ENSG00000206047	ENSG00000034510	ENSG00000164822	ENSG00000164816	ENSG00000164821	ENSG00000148346	ENSG00000160349	ENSG00000184374	ENSG00000101425	ENSG00000163220	ENSG00000143546	ENSG00000161634	ENSG00000267206	ENSG00000163221	ENSG00000205649	ENSG00000204001	ENSG00000184451	ENSG00000139610	ENSG00000186579	ENSG00000181195
BCRSignalingPathway	64	ENSG00000105369	ENSG00000007312	ENSG00000254087	ENSG00000165025	ENSG00000010671	ENSG00000095585	ENSG00000134215	ENSG00000141968	ENSG00000160293	ENSG00000136238	ENSG00000128340	ENSG00000169750	ENSG00000138814	ENSG00000107758	ENSG00000120910	ENSG00000221823	ENSG00000188386	ENSG00000166869	ENSG00000102908	ENSG00000131196	ENSG00000101096	ENSG00000072736	ENSG00000100968	ENSG00000174775	ENSG00000133703	ENSG00000213281	ENSG00000170345	ENSG00000177606	ENSG00000198286	ENSG00000142867	ENSG00000172175	ENSG00000213341	ENSG00000104365	ENSG00000269335	ENSG00000109320	ENSG00000173039	ENSG00000100906	ENSG00000104825	ENSG00000146232	ENSG00000110651	ENSG00000177455	ENSG00000117322	ENSG00000141506	ENSG00000145675	ENSG00000105647	ENSG00000117461	ENSG00000121879	ENSG00000051382
Chemokines	95	ENSG00000125730	ENSG00000106804	ENSG00000164047	ENSG00000108702	ENSG00000172156	ENSG00000181374	ENSG00000276409	ENSG00000275718	ENSG00000275152	ENSG00000102970	ENSG00000275385	ENSG00000172724	ENSG00000108691	ENSG00000115009	ENSG00000137077	ENSG00000102962	ENSG00000274736	ENSG00000106178	ENSG00000131142	ENSG00000006606	ENSG00000213927	ENSG00000151882	ENSG00000277632	ENSG00000276085	ENSG00000275302	ENSG00000276070	ENSG00000271503	ENSG00000108688	ENSG00000108700	ENSG00000217555	ENSG00000092009	ENSG00000100448	ENSG00000006210	ENSG00000163739	ENSG00000169245	ENSG00000169248	ENSG00000107562	ENSG00000156234	ENSG00000145824	ENSG00000161921	ENSG00000189377	ENSG00000081041	ENSG00000163734	ENSG00000163735	ENSG00000124875	ENSG00000138755	ENSG00000142871	ENSG00000206047
Chemokine_Receptors	44	ENSG00000197405	ENSG00000163823	ENSG00000184451	ENSG00000183625	ENSG00000183813	ENSG00000160791	ENSG00000112486	ENSG00000126353	ENSG00000179934	ENSG00000173585	ENSG00000121797	ENSG00000174600	ENSG00000168329	ENSG00000186810	ENSG00000121966	ENSG00000160683	ENSG00000172215	ENSG00000173198	ENSG00000152207	ENSG00000151617	ENSG00000136160	ENSG00000171051	ENSG00000171049	ENSG00000144230	ENSG00000142511	ENSG00000214943	ENSG00000213903	ENSG00000213906	ENSG00000011422	ENSG00000114554	ENSG00000076356	ENSG00000130827	ENSG00000221866	ENSG00000164050	ENSG00000196576	ENSG00000198753	ENSG00000136040	ENSG00000004399	ENSG00000169403	ENSG00000169855	ENSG00000185008	ENSG00000154134	ENSG00000182631	ENSG00000173578
Cytokines	428	ENSG00000181092	ENSG00000148926	ENSG00000128165	ENSG00000159723	ENSG00000135744	ENSG00000178522	ENSG00000125363	ENSG00000104899	ENSG00000187151	ENSG00000171819	ENSG00000171388	ENSG00000109321	ENSG00000117407	ENSG00000101200	ENSG00000172232	ENSG00000176697	ENSG00000168487	ENSG00000163217	ENSG00000130385	ENSG00000125845	ENSG00000152785	ENSG00000125378	ENSG00000112175	ENSG00000153162	ENSG00000101144	ENSG00000183682	ENSG00000116985	ENSG00000174808	ENSG00000125730	ENSG00000106804	ENSG00000110680	ENSG00000175868	ENSG00000164047	ENSG00000121691	ENSG00000187094	ENSG00000108702	ENSG00000172156	ENSG00000181374	ENSG00000276409	ENSG00000275718	ENSG00000275152	ENSG00000102970	ENSG00000275385	ENSG00000172724	ENSG00000108691	ENSG00000115009	ENSG00000137077	ENSG00000102962
Cytokine_Receptors	294	ENSG00000135503	ENSG00000123612	ENSG00000121989	ENSG00000114739	ENSG00000139567	ENSG00000078549	ENSG00000159346	ENSG00000006831	ENSG00000043591	ENSG00000169252	ENSG00000144891	ENSG00000180772	ENSG00000135409	ENSG00000154188	ENSG00000101280	ENSG00000116194	ENSG00000136859	ENSG00000132855	ENSG00000167772	ENSG00000130812	ENSG00000134817	ENSG00000169083	ENSG00000166148	ENSG00000198049	ENSG00000126895	ENSG00000107779	ENSG00000138696	ENSG00000204217	ENSG00000112983	ENSG00000171860	ENSG00000197405	ENSG00000004948	ENSG00000064989	ENSG00000163823	ENSG00000184451	ENSG00000183625	ENSG00000183813	ENSG00000160791	ENSG00000112486	ENSG00000126353	ENSG00000179934	ENSG00000173585	ENSG00000121797	ENSG00000101017	ENSG00000174600	ENSG00000122756	ENSG00000120088	ENSG00000106113
Interferons	17	ENSG00000186803	ENSG00000233816	ENSG00000228083	ENSG00000147885	ENSG00000234829	ENSG00000188379	ENSG00000137080	ENSG00000236637	ENSG00000147873	ENSG00000120235	ENSG00000214042	ENSG00000120242	ENSG00000171855	ENSG00000184995	ENSG00000111537	ENSG00000147896	ENSG00000177047
Interferon_Receptor	3	ENSG00000159110	ENSG00000027697	ENSG00000159128
Interleukins	38	ENSG00000095752	ENSG00000168811	ENSG00000113302	ENSG00000169194	ENSG00000164136	ENSG00000172349	ENSG00000112115	ENSG00000127743	ENSG00000124391	ENSG00000172458	ENSG00000112116	ENSG00000150782	ENSG00000142224	ENSG00000115008	ENSG00000125538	ENSG00000136697	ENSG00000136689	ENSG00000109471	ENSG00000162891	ENSG00000138684	ENSG00000127318	ENSG00000110944	ENSG00000162892	ENSG00000166090	ENSG00000111536	ENSG00000197272	ENSG00000164399	ENSG00000204671	ENSG00000008517	ENSG00000137033	ENSG00000157368	ENSG00000113520	ENSG00000113525	ENSG00000136244	ENSG00000134352	ENSG00000104432	ENSG00000145839	ENSG00000084652
Interleukins_Receptor	37	ENSG00000110324	ENSG00000243646	ENSG00000137070	ENSG00000096996	ENSG00000081985	ENSG00000131724	ENSG00000123496	ENSG00000134470	ENSG00000177663	ENSG00000056736	ENSG00000163702	ENSG00000144730	ENSG00000163701	ENSG00000115604	ENSG00000115607	ENSG00000115594	ENSG00000115590	ENSG00000196083	ENSG00000115602	ENSG00000115598	ENSG00000016402	ENSG00000174564	ENSG00000103522	ENSG00000142677	ENSG00000164485	ENSG00000162594	ENSG00000104998	ENSG00000134460	ENSG00000100385	ENSG00000147168	ENSG00000164509	ENSG00000185291	ENSG00000077238	ENSG00000091181	ENSG00000160712	ENSG00000168685	ENSG00000124334
NaturalKiller_Cell_Cytotoxicity	127	ENSG00000206503	ENSG00000234745	ENSG00000204525	ENSG00000204592	ENSG00000204632	ENSG00000167633	ENSG00000240403	ENSG00000125498	ENSG00000243772	ENSG00000189013	ENSG00000134545	ENSG00000205809	ENSG00000205810	ENSG00000134539	ENSG00000111679	ENSG00000179295	ENSG00000090339	ENSG00000108622	ENSG00000005844	ENSG00000160255	ENSG00000120899	ENSG00000134215	ENSG00000141968	ENSG00000160293	ENSG00000136238	ENSG00000128340	ENSG00000169750	ENSG00000149269	ENSG00000169032	ENSG00000126934	ENSG00000100030	ENSG00000102882	ENSG00000232810	ENSG00000164400	ENSG00000111537	ENSG00000096264	ENSG00000011600	ENSG00000182866	ENSG00000203747	ENSG00000162747	ENSG00000189430	ENSG00000204475	ENSG00000158869	ENSG00000198821	ENSG00000115085	ENSG00000165025	ENSG00000043462	ENSG00000213658
TCRsignalingPathway	92	ENSG00000167286	ENSG00000198851	ENSG00000160654	ENSG00000198821	ENSG00000010610	ENSG00000153563	ENSG00000172116	ENSG00000081237	ENSG00000182866	ENSG00000010810	ENSG00000115085	ENSG00000043462	ENSG00000213658	ENSG00000113263	ENSG00000135605	ENSG00000158092	ENSG00000071051	ENSG00000134215	ENSG00000141968	ENSG00000160293	ENSG00000100351	ENSG00000177885	ENSG00000149269	ENSG00000180370	ENSG00000077264	ENSG00000130669	ENSG00000137843	ENSG00000067560	ENSG00000070831	ENSG00000138814	ENSG00000107758	ENSG00000120910	ENSG00000221823	ENSG00000188386	ENSG00000166869	ENSG00000102908	ENSG00000131196	ENSG00000101096	ENSG00000072736	ENSG00000100968	ENSG00000115904	ENSG00000100485	ENSG00000174775	ENSG00000133703	ENSG00000213281	ENSG00000170345	ENSG00000177606	ENSG00000198286
TGFb_Family_Member	33	ENSG00000168487	ENSG00000163217	ENSG00000130385	ENSG00000125845	ENSG00000152785	ENSG00000125378	ENSG00000112175	ENSG00000153162	ENSG00000101144	ENSG00000183682	ENSG00000116985	ENSG00000130283	ENSG00000266524	ENSG00000135414	ENSG00000130513	ENSG00000263761	ENSG00000184344	ENSG00000125965	ENSG00000156466	ENSG00000143869	ENSG00000164404	ENSG00000168621	ENSG00000123999	ENSG00000122641	ENSG00000163083	ENSG00000175189	ENSG00000139269	ENSG00000243709	ENSG00000143768	ENSG00000156574	ENSG00000105329	ENSG00000092969	ENSG00000119699
TGFb_Family_Member_Receptor	12	ENSG00000135503	ENSG00000123612	ENSG00000121989	ENSG00000114739	ENSG00000139567	ENSG00000135409	ENSG00000107779	ENSG00000138696	ENSG00000204217	ENSG00000106799	ENSG00000163513	ENSG00000069702
TNF_Family_Members	12	ENSG00000164761	ENSG00000121858	ENSG00000120659	ENSG00000239697	ENSG00000161955	ENSG00000102524	ENSG00000125735	ENSG00000181634	ENSG00000120337	ENSG00000117586	ENSG00000106952	ENSG00000125657
TNF_Family_Members_Receptors	19	ENSG00000120889	ENSG00000173535	ENSG00000173530	ENSG00000141655	ENSG00000006327	ENSG00000240505	ENSG00000159958	ENSG00000157873	ENSG00000048462	ENSG00000186891	ENSG00000127863	ENSG00000067182	ENSG00000028137	ENSG00000146072	ENSG00000215788	ENSG00000186827	ENSG00000243509	ENSG00000120949	ENSG00000049249
[truncated: 415 more columns]

## Sheet: Figure-1d
Cancers	Number of immune-lncRNA	Proportion of immune-lncRNA
BRCA	3802	0.483408
CHOL	3489	0.462425
LIHC	2729	0.435664
PAAD	4626	0.565457
BLCA	2422	0.329614
KICH	1841	0.253093
KIRC	2782	0.322738
KIRP	2139	0.284252
PRAD	3909	0.503218
TGCT	5627	0.655446
CESC	2918	0.395661
OV	5235	0.590192
UCEC	1913	0.28303
UCS	3276	0.400783
SKCM	1718	0.241665
SARC	2560	0.358795
DLBC	2385	0.35089
LAML	2359	0.276553
THYM	4038	0.5103
GBM	3115	0.369689
LGG	2355	0.270845
UVM	797	0.138512
HNSC	2392	0.3319
ACC	1558	0.239471
PCPG	1915	0.256256
THCA	2647	0.345968
LUAD	3142	0.393537
LUSC	2584	0.311138
MESO	2469	0.32702
ESCA	3273	0.331074
STAD	3044	0.31958
COAD	1957	0.304497
READ	1627	0.251585

## Sheet: Figure-2a
lncRNA_ID	lncRNA_name	Pathway	cancer_num	cancers
ENSG00000206337	HCP5	Antigen Processing and Presentation	28	ACC,HNSC,KICH,KIRP,LAML,LGG,LIHC,LUAD,LUSC,BLCA,OV,PAAD,PCPG,PRAD,READ,SARC,SKCM,TGCT,THCA,THYM,UCEC,UCS,UVM,CESC,COAD,DLBC,ESCA,GBM
ENSG00000256039	RP11-291B21.2	TCR signaling Pathway	27	HNSC,KICH,KIRC,KIRP,LAML,LGG,LIHC,LUAD,LUSC,MESO,BLCA,OV,PAAD,PCPG,PRAD,READ,SARC,SKCM,STAD,THCA,BRCA,UCEC,UCS,CESC,COAD,ESCA,GBM
ENSG00000206337	HCP5	Natural Killer Cell Cytotoxicity	26	ACC,HNSC,KICH,KIRP,LGG,LIHC,LUAD,LUSC,BLCA,OV,PAAD,PCPG,PRAD,READ,SARC,SKCM,TGCT,THCA,THYM,UCEC,UCS,CESC,COAD,DLBC,ESCA,GBM
ENSG00000256039	RP11-291B21.2	Antigen Processing and Presentation	26	ACC,HNSC,KICH,KIRC,LIHC,LUAD,LUSC,MESO,BLCA,OV,PAAD,PCPG,PRAD,READ,SARC,SKCM,STAD,TGCT,THCA,BRCA,THYM,UCEC,UCS,CESC,COAD,ESCA
ENSG00000256039	RP11-291B21.2	Antimicrobials	26	ACC,HNSC,KICH,KIRC,KIRP,LIHC,LUAD,LUSC,MESO,BLCA,OV,PAAD,PCPG,PRAD,READ,SARC,SKCM,STAD,THCA,BRCA,UCEC,UCS,CESC,COAD,ESCA,GBM
ENSG00000256039	RP11-291B21.2	Natural Killer Cell Cytotoxicity	26	HNSC,KICH,KIRC,KIRP,LIHC,LUAD,LUSC,MESO,BLCA,OV,PAAD,PCPG,PRAD,READ,SARC,SKCM,STAD,TGCT,THCA,BRCA,UCEC,UCS,CESC,COAD,ESCA,GBM
ENSG00000224397	SMIM25	Antimicrobials	24	HNSC,KICH,KIRC,KIRP,LGG,LIHC,LUAD,LUSC,BLCA,OV,PAAD,PCPG,PRAD,SARC,TGCT,THCA,BRCA,UCEC,UCS,CESC,CHOL,COAD,DLBC,GBM
ENSG00000206337	HCP5	Antimicrobials	23	HNSC,KICH,KIRP,LAML,LGG,LIHC,LUAD,LUSC,BLCA,OV,PAAD,PCPG,PRAD,READ,SARC,SKCM,THYM,UCEC,UCS,CESC,COAD,ESCA,GBM
ENSG00000225670	CADM3-AS1	Cytokine Receptors	23	HNSC,KICH,KIRC,KIRP,LIHC,LUAD,LUSC,OV,PAAD,PRAD,READ,SARC,SKCM,STAD,THCA,BRCA,THYM,UCEC,CESC,CHOL,COAD,ESCA,GBM
ENSG00000241684	ADAMTS9-AS2	Cytokine Receptors	23	HNSC,KIRC,KIRP,LGG,LIHC,LUAD,LUSC,BLCA,PAAD,PRAD,READ,SKCM,STAD,TGCT,THCA,BRCA,THYM,UCEC,UVM,CESC,CHOL,COAD,ESCA
ENSG00000256128	LINC00944	Antimicrobials	22	HNSC,KICH,KIRC,KIRP,LAML,LIHC,LUAD,LUSC,MESO,BLCA,OV,PAAD,PRAD,SKCM,STAD,THCA,BRCA,THYM,UCS,CESC,COAD,ESCA
ENSG00000233521	LINC01638	Cytokines	22	KIRC,KIRP,LIHC,LUAD,LUSC,BLCA,OV,PAAD,PCPG,PRAD,READ,SKCM,STAD,TGCT,THCA,BRCA,THYM,UVM,CESC,CHOL,COAD,GBM
ENSG00000248323	LUCAT1	Antimicrobials	21	ACC,HNSC,KICH,KIRC,LGG,MESO,BLCA,OV,PAAD,PCPG,PRAD,READ,SARC,SKCM,STAD,THCA,BRCA,UCEC,CESC,ESCA,GBM
ENSG00000256039	RP11-291B21.2	Chemokines	21	ACC,KICH,KIRC,KIRP,LIHC,LUAD,LUSC,BLCA,OV,PAAD,PCPG,PRAD,SARC,SKCM,STAD,THCA,BRCA,UCEC,UCS,CESC,ESCA
ENSG00000248323	LUCAT1	Cytokines	21	HNSC,KICH,KIRC,KIRP,LGG,LUSC,MESO,BLCA,OV,PAAD,PCPG,PRAD,READ,SARC,SKCM,STAD,THCA,UCEC,CESC,ESCA,GBM
ENSG00000228495	LINC01013	Cytokines	20	ACC,HNSC,KIRC,KIRP,LIHC,LUAD,MESO,BLCA,PCPG,PRAD,SARC,STAD,TGCT,THCA,BRCA,THYM,UCS,CESC,CHOL,GBM
ENSG00000099869	IGF2-AS	Cytokines	20	HNSC,LGG,LIHC,LUAD,LUSC,BLCA,OV,PAAD,PCPG,PRAD,SARC,STAD,TGCT,THCA,BRCA,THYM,UCEC,CESC,CHOL,GBM
ENSG00000233532	LINC00460	Cytokines	20	HNSC,KIRC,KIRP,LUAD,LUSC,BLCA,OV,PAAD,PRAD,SKCM,STAD,TGCT,THCA,BRCA,UCEC,UCS,CESC,COAD,DLBC,GBM
ENSG00000278709	NKILA	Cytokines	20	HNSC,KIRC,KIRP,LAML,LIHC,LUAD,LUSC,BLCA,OV,PAAD,SARC,SKCM,STAD,TGCT,THCA,BRCA,UCEC,UCS,CESC,CHOL
ENSG00000231298	LINC00704	Cytokines	19	HNSC,KIRC,KIRP,LIHC,LUAD,LUSC,BLCA,OV,PAAD,PCPG,READ,SKCM,STAD,TGCT,THCA,BRCA,CHOL,COAD,GBM
ENSG00000232803	SLCO4A1-AS1	Cytokines	19	HNSC,KICH,KIRP,LUAD,LUSC,MESO,BLCA,OV,PAAD,PCPG,PRAD,SARC,TGCT,THCA,BRCA,UCS,CESC,CHOL,GBM
ENSG00000248690	HAS2-AS1	Cytokines	19	HNSC,KIRC,LIHC,LUAD,LUSC,BLCA,OV,PCPG,PRAD,SARC,SKCM,STAD,TGCT,THCA,BRCA,THYM,UCEC,CESC,ESCA
ENSG00000224397	SMIM25	Antigen Processing and Presentation	19	KIRC,KIRP,LGG,LUSC,BLCA,OV,PAAD,PCPG,PRAD,SARC,TGCT,THCA,BRCA,UCEC,UCS,CESC,COAD,DLBC,ESCA
ENSG00000227954	TARID	Cytokine Receptors	19	KIRC,KIRP,LIHC,LUAD,MESO,BLCA,OV,PAAD,PCPG,PRAD,READ,STAD,TGCT,BRCA,THYM,UCS,CHOL,COAD,ESCA
ENSG00000233237	LINC00472	Cytokine Receptors	19	LAML,LIHC,LUAD,LUSC,BLCA,OV,PAAD,READ,SARC,STAD,TGCT,THYM,UCEC,UCS,CESC,CHOL,COAD,DLBC,ESCA
ENSG00000246228	CASC8	Cytokines	18	ACC,KIRC,KIRP,LAML,LIHC,LUAD,BLCA,OV,PAAD,SKCM,STAD,TGCT,THCA,BRCA,THYM,UCEC,CESC,CHOL
ENSG00000250786	SNHG18	Cytokines	18	ACC,KIRC,LIHC,LUAD,LUSC,OV,PAAD,PRAD,SKCM,STAD,TGCT,THCA,BRCA,THYM,UCEC,UCS,CESC,COAD
ENSG00000225431	LINC01671	Antimicrobials	18	HNSC,KICH,LGG,LIHC,LUAD,LUSC,MESO,OV,PAAD,PRAD,STAD,THCA,BRCA,UCEC,UCS,CESC,CHOL,GBM
ENSG00000227036	LINC00511	Antimicrobials	18	HNSC,KIRC,LUSC,BLCA,OV,PAAD,PRAD,READ,STAD,TGCT,THCA,THYM,UCEC,UCS,CESC,CHOL,COAD,ESCA
ENSG00000234883	MIR155HG	TCR signaling Pathway	18	HNSC,KIRP,LIHC,LUAD,LUSC,MESO,BLCA,PAAD,PRAD,SARC,STAD,TGCT,BRCA,THYM,UCEC,CESC,CHOL,ESCA
ENSG00000235884	LINC00941	Cytokines	18	HNSC,KICH,LAML,LUSC,BLCA,OV,PAAD,PRAD,SARC,SKCM,STAD,TGCT,THCA,BRCA,UCS,CESC,CHOL,GBM
ENSG00000246430	LINC00968	Cytokine Receptors	18	HNSC,KIRP,LGG,LUAD,LUSC,MESO,BLCA,OV,PAAD,PRAD,SARC,SKCM,TGCT,THCA,BRCA,UCS,CHOL,ESCA
ENSG00000256039	RP11-291B21.2	Interleukins Receptor	18	HNSC,KIRC,KIRP,LGG,LUSC,BLCA,OV,PCPG,PRAD,READ,SKCM,THCA,BRCA,UCEC,UCS,CESC,COAD,ESCA
ENSG00000279296	PRAL	Antimicrobials	18	HNSC,LGG,LUAD,LUSC,MESO,BLCA,OV,PAAD,PRAD,SARC,SKCM,STAD,BRCA,UCEC,UCS,CESC,ESCA,GBM
ENSG00000280916	FOXCUT	Cytokines	18	HNSC,KIRP,LAML,LGG,LUSC,BLCA,PAAD,PRAD,SARC,SKCM,TGCT,BRCA,THYM,UCEC,UVM,CESC,ESCA,GBM
ENSG00000281406	BLACAT1	Cytokines	18	HNSC,KIRC,KIRP,LUAD,LUSC,BLCA,OV,PAAD,PRAD,SKCM,STAD,THCA,BRCA,THYM,UCEC,UCS,CHOL,GBM
ENSG00000256128	LINC00944	Cytokines	18	KICH,KIRC,KIRP,LAML,BLCA,PAAD,PCPG,PRAD,SARC,SKCM,TGCT,THCA,BRCA,THYM,UCS,COAD,ESCA,GBM
ENSG00000268388	FENDRR	Cytokine Receptors	18	KIRC,LGG,LIHC,LUAD,BLCA,OV,PCPG,PRAD,SARC,SKCM,STAD,TGCT,THCA,BRCA,THYM,UCEC,COAD,ESCA
ENSG00000233901	LINC01503	Cytokines	17	ACC,KIRC,LIHC,LUAD,LUSC,BLCA,PAAD,PRAD,STAD,TGCT,THCA,BRCA,UCEC,UCS,UVM,COAD,GBM
ENSG00000235904	RBMS3-AS3	Cytokines	17	ACC,HNSC,KIRP,LIHC,BLCA,OV,PAAD,PRAD,SARC,SKCM,TGCT,BRCA,THYM,CESC,CHOL,DLBC,ESCA
ENSG00000171889	MIR31HG	Cytokines	17	HNSC,KIRC,KIRP,LUAD,LUSC,BLCA,PAAD,PRAD,SKCM,STAD,TGCT,THCA,BRCA,THYM,UCEC,UCS,CESC
ENSG00000225978	HAR1A	Cytokines	17	HNSC,KIRP,LAML,LIHC,LUAD,LUSC,BLCA,OV,PRAD,READ,SARC,STAD,TGCT,BRCA,UCS,COAD,GBM
ENSG00000231621	AC013264.2	TCR signaling Pathway	17	HNSC,KICH,KIRP,LIHC,MESO,PAAD,PRAD,READ,SKCM,STAD,TGCT,THCA,BRCA,THYM,CESC,COAD,ESCA
ENSG00000236481	LINC02195	Antigen Processing and Presentation	17	HNSC,KIRC,LIHC,LUAD,LUSC,MESO,BLCA,OV,PRAD,SARC,SKCM,STAD,TGCT,BRCA,UCEC,CESC,ESCA
ENSG00000251003	ZFPM2-AS1	Cytokines	17	HNSC,KIRC,KIRP,LUSC,OV,PAAD,PRAD,SARC,SKCM,STAD,TGCT,THCA,BRCA,UCS,CESC,CHOL,ESCA
ENSG00000256128	LINC00944	Antigen Processing and Presentation	17	HNSC,KIRC,LIHC,LUAD,LUSC,MESO,BLCA,OV,PRAD,SKCM,STAD,TGCT,THCA,BRCA,CESC,COAD,ESCA
ENSG00000231621	AC013264.2	Antimicrobials	17	KICH,KIRP,LIHC,LUAD,LUSC,MESO,OV,PAAD,PRAD,READ,SARC,SKCM,TGCT,THCA,BRCA,CHOL,ESCA
ENSG00000237248	LINC00987	Cytokine Receptors	17	KICH,KIRC,LAML,LIHC,LUAD,LUSC,MESO,PAAD,PRAD,SARC,STAD,TGCT,THCA,BRCA,UCEC,CESC,CHOL
ENSG00000237187	NR2F1-AS1	Cytokine Receptors	17	KIRC,KIRP,LAML,LUSC,PAAD,PCPG,PRAD,SARC,SKCM,STAD,TGCT,THCA,BRCA,THYM,UCS,CHOL,COAD
ENSG00000236751	LINC01186	Antimicrobials	16	ACC,HNSC,KICH,KIRC,LUAD,LUSC,MESO,BLCA,OV,PAAD,PRAD,STAD,BRCA,UCEC,UCS,ESCA
ENSG00000280693	SH3PXD2A-AS1	Antimicrobials	16	ACC,HNSC,LUAD,LUSC,BLCA,OV,PAAD,PCPG,SKCM,STAD,THYM,UCEC,UCS,CESC,COAD,ESCA
ENSG00000214049	UCA1	Antimicrobials	16	HNSC,LUAD,LUSC,OV,PAAD,PRAD,STAD,TGCT,THCA,BRCA,UCEC,UCS,CESC,CHOL,COAD,ESCA
ENSG00000214049	UCA1	Cytokines	16	HNSC,KIRP,LIHC,LUSC,OV,PAAD,PRAD,STAD,TGCT,THCA,BRCA,UCEC,UCS,CESC,CHOL,COAD
ENSG00000223403	MEG9	Cytokines	16	HNSC,LAML,LGG,LIHC,LUAD,LUSC,BLCA,PRAD,READ,SARC,SKCM,THCA,BRCA,THYM,CESC,COAD
ENSG00000232679	LINC01705	Cytokines	16	HNSC,LIHC,LUAD,LUSC,BLCA,OV,PAAD,SKCM,STAD,THCA,BRCA,UCS,CESC,CHOL,COAD,ESCA
ENSG00000235947	EGOT	Antimicrobials	16	HNSC,KICH,LUSC,MESO,BLCA,OV,PAAD,PRAD,READ,STAD,THCA,UCEC,UCS,CESC,ESCA,GBM
ENSG00000235947	EGOT	Cytokine Receptors	16	HNSC,KIRC,LUAD,LUSC,BLCA,OV,PAAD,PRAD,STAD,TGCT,THCA,THYM,UCEC,CESC,ESCA,GBM
ENSG00000256128	LINC00944	Natural Killer Cell Cytotoxicity	16	HNSC,LAML,LUAD,LUSC,MESO,BLCA,OV,PRAD,SKCM,STAD,TGCT,THCA,BRCA,CESC,COAD,ESCA
ENSG00000256128	LINC00944	TCR signaling Pathway	16	HNSC,KICH,LAML,LUAD,LUSC,BLCA,PRAD,READ,STAD,TGCT,THCA,BRCA,UCEC,CESC,COAD,ESCA
ENSG00000260910	LINC00565	Cytokines	16	HNSC,KIRC,LAML,LIHC,LUAD,LUSC,BLCA,PCPG,PRAD,SKCM,STAD,THCA,BRCA,UCEC,UCS,CESC
ENSG00000130600	H19	Cytokines	16	KICH,KIRC,LGG,LUAD,MESO,PAAD,SKCM,STAD,TGCT,THCA,BRCA,UCS,UVM,CESC,CHOL,GBM
ENSG00000233532	LINC00460	Antimicrobials	16	KIRC,KIRP,LUAD,LUSC,BLCA,OV,PAAD,PRAD,SKCM,STAD,TGCT,THCA,BRCA,UCS,DLBC,GBM
ENSG00000256128	LINC00944	Cytokine Receptors	16	KIRC,KIRP,LAML,LUSC,OV,PAAD,PCPG,PRAD,SKCM,TGCT,THCA,BRCA,THYM,CESC,DLBC,ESCA
ENSG00000266010	GATA6-AS1	Cytokines	16	KIRC,KIRP,LIHC,BLCA,PAAD,PCPG,PRAD,TGCT,THCA,BRCA,THYM,UCEC,UCS,CHOL,COAD,DLBC
ENSG00000237187	NR2F1-AS1	Cytokines	16	LAML,LUSC,BLCA,PAAD,PCPG,PRAD,SKCM,TGCT,THCA,BRCA,THYM,UCEC,UCS,UVM,CHOL,COAD
ENSG00000224958	PGM5-AS1	Cytokine Receptors	15	ACC,KIRC,LIHC,LUAD,MESO,OV,PAAD,PRAD,SARC,STAD,TGCT,THCA,BRCA,UCS,ESCA
ENSG00000232803	SLCO4A1-AS1	Antimicrobials	15	ACC,HNSC,KICH,LUAD,LUSC,BLCA,OV,PAAD,PCPG,PRAD,THCA,BRCA,UCS,CESC,CHOL
ENSG00000249035	CTB-113P19.1	Cytokine Receptors	15	ACC,HNSC,LAML,LGG,LUAD,LUSC,BLCA,PAAD,PCPG,PRAD,THCA,CESC,COAD,DLBC,ESCA
ENSG00000223414	LINC00473	Cytokines	15	HNSC,KIRC,KIRP,LIHC,LUSC,BLCA,OV,PCPG,PRAD,READ,BRCA,UCEC,CESC,ESCA,GBM
ENSG00000225383	SFTA1P	Cytokines	15	HNSC,KIRC,LGG,BLCA,OV,PAAD,PRAD,SARC,TGCT,THCA,BRCA,UCS,CESC,COAD,ESCA
ENSG00000236481	LINC02195	Antimicrobials	15	HNSC,KIRC,LIHC,LUSC,MESO,BLCA,OV,PRAD,SARC,SKCM,STAD,THCA,BRCA,CESC,ESCA
ENSG00000236481	LINC02195	Interleukins Receptor	15	HNSC,KIRC,LIHC,LUSC,MESO,BLCA,OV,PAAD,SARC,SKCM,BRCA,UCEC,UCS,CESC,ESCA
ENSG00000244649	LINC02086	Antimicrobials	15	HNSC,LUSC,BLCA,OV,PAAD,SARC,STAD,TGCT,THCA,BRCA,UCEC,CESC,CHOL,ESCA,GBM
ENSG00000246223	LINC01550	Antimicrobials	15	HNSC,LIHC,LUAD,LUSC,MESO,BLCA,PAAD,PRAD,SARC,SKCM,THCA,BRCA,CESC,COAD,GBM
ENSG00000268621	IGFL2-AS1	Cytokines	15	HNSC,KIRC,LUSC,BLCA,OV,PAAD,PRAD,STAD,THCA,BRCA,THYM,UCEC,UCS,CHOL,GBM
ENSG00000281406	BLACAT1	Antimicrobials	15	HNSC,KIRC,KIRP,LUAD,LUSC,BLCA,PAAD,PRAD,SKCM,STAD,THCA,BRCA,UCEC,UCS,CHOL
ENSG00000227039	ITGB2-AS1	Natural Killer Cell Cytotoxicity	15	KICH,LIHC,BLCA,OV,PCPG,SARC,SKCM,STAD,TGCT,THCA,BRCA,THYM,UVM,CESC,ESCA
ENSG00000227039	ITGB2-AS1	TCR signaling Pathway	15	KICH,LIHC,BLCA,OV,PAAD,PCPG,READ,SARC,SKCM,STAD,TGCT,BRCA,THYM,COAD,ESCA
ENSG00000235904	RBMS3-AS3	Cytokine Receptors	15	KICH,KIRC,KIRP,LIHC,LUAD,LUSC,BLCA,PAAD,PRAD,READ,SARC,SKCM,STAD,BRCA,THYM
ENSG00000256039	RP11-291B21.2	Cytokine Receptors	15	KICH,KIRP,LGG,LIHC,BLCA,OV,PCPG,PRAD,SARC,SKCM,THCA,BRCA,CESC,CHOL,ESCA
ENSG00000225194	LINC00092	Cytokine Receptors	15	KIRC,LAML,LIHC,LUAD,BLCA,OV,PCPG,PRAD,READ,STAD,TGCT,BRCA,THYM,COAD,DLBC
ENSG00000177133	LINC00982	Cytokine Receptors	15	KIRP,LIHC,LUAD,LUSC,BLCA,PAAD,READ,SKCM,STAD,TGCT,BRCA,THYM,UVM,CESC,COAD
ENSG00000234883	MIR155HG	Antimicrobials	15	LGG,LIHC,LUSC,BLCA,OV,PAAD,PCPG,PRAD,SKCM,STAD,BRCA,CESC,CHOL,ESCA,GBM
ENSG00000224259	LINC01133	Antimicrobials	15	LIHC,MESO,BLCA,OV,PAAD,PRAD,READ,STAD,THCA,BRCA,THYM,UCEC,UCS,CESC,COAD
ENSG00000177133	LINC00982	Cytokines	14	ACC,LGG,LIHC,MESO,BLCA,PAAD,PRAD,SKCM,TGCT,BRCA,THYM,UVM,COAD,DLBC
ENSG00000241684	ADAMTS9-AS2	Cytokines	14	ACC,HNSC,LAML,LIHC,LUSC,BLCA,PAAD,PRAD,TGCT,BRCA,THYM,CESC,CHOL,GBM
ENSG00000253352	TUG1	Antigen Processing and Presentation	14	ACC,HNSC,LUAD,LUSC,MESO,OV,PCPG,PRAD,SARC,TGCT,THCA,COAD,DLBC,GBM
ENSG00000258279	LINC00592	Antimicrobials	14	ACC,HNSC,LUAD,LUSC,BLCA,OV,PAAD,PRAD,STAD,TGCT,THCA,BRCA,UCEC,CESC
ENSG00000258791	LINC00520	Antimicrobials	14	ACC,KIRP,LUAD,LUSC,BLCA,PAAD,PCPG,STAD,TGCT,THCA,BRCA,UVM,CHOL,DLBC
ENSG00000223414	LINC00473	Cytokine Receptors	14	HNSC,KIRC,KIRP,BLCA,OV,PAAD,PCPG,PRAD,SARC,STAD,BRCA,CESC,COAD,ESCA
ENSG00000224220	AC104699.1	Cytokine Receptors	14	HNSC,MESO,BLCA,OV,PAAD,PRAD,READ,STAD,BRCA,THYM,UCEC,CESC,COAD,ESCA
ENSG00000227954	TARID	Cytokines	14	HNSC,KIRC,KIRP,LIHC,MESO,BLCA,PAAD,PRAD,READ,STAD,TGCT,CESC,CHOL,GBM
ENSG00000232021	LEF1-AS1	Cytokines	14	HNSC,LUAD,LUSC,BLCA,PAAD,PRAD,SARC,SKCM,TGCT,BRCA,UCEC,CESC,COAD,GBM
ENSG00000234456	MAGI2-AS3	Cytokine Receptors	14	HNSC,LAML,LIHC,LUAD,BLCA,PRAD,STAD,TGCT,THCA,THYM,CESC,CHOL,DLBC,ESCA
ENSG00000235385	LINC02154	Cytokines	14	HNSC,KIRC,LUAD,LUSC,BLCA,OV,PAAD,SKCM,TGCT,THCA,CESC,CHOL,ESCA,GBM
ENSG00000235947	EGOT	Cytokines	14	HNSC,LIHC,LUSC,BLCA,OV,PAAD,PRAD,STAD,THCA,THYM,UCEC,UCS,ESCA,GBM
ENSG00000236481	LINC02195	TCR signaling Pathway	14	HNSC,LIHC,LUSC,MESO,BLCA,OV,SARC,SKCM,BRCA,THYM,UCEC,UCS,CESC,ESCA
ENSG00000238266	LINC00707	Antimicrobials	14	HNSC,KIRP,LUSC,BLCA,OV,PAAD,SKCM,STAD,THCA,BRCA,UCS,CESC,CHOL,ESCA
ENSG00000243629	LINC00880	Antimicrobials	14	HNSC,KIRC,KIRP,BLCA,OV,PAAD,PRAD,READ,SARC,STAD,BRCA,THYM,CESC,ESCA
ENSG00000255248	MIR100HG	Cytokines	14	HNSC,KIRC,KIRP,LUSC,PAAD,PRAD,TGCT,THCA,BRCA,THYM,CESC,CHOL,COAD,ESCA
ENSG00000256268	RP11-221N13.3	Cytokines	14	HNSC,KIRC,KIRP,LUSC,OV,PAAD,SKCM,STAD,TGCT,THCA,BRCA,CESC,CHOL,GBM
ENSG00000268388	FENDRR	Cytokines	14	HNSC,KIRC,LGG,LIHC,PCPG,PRAD,READ,SKCM,TGCT,BRCA,THYM,UCEC,CHOL,COAD
ENSG00000278910	BANCR	Antigen Processing and Presentation	14	HNSC,BLCA,OV,SARC,SKCM,STAD,TGCT,UCEC,UCS,UVM,CESC,COAD,DLBC,ESCA
ENSG00000223784	LINP1	Cytokines	14	KICH,KIRC,KIRP,LUAD,LUSC,BLCA,OV,PAAD,STAD,THCA,BRCA,UCS,CESC,CHOL
ENSG00000227039	ITGB2-AS1	Antimicrobials	14	KICH,LIHC,BLCA,OV,PAAD,PCPG,SARC,SKCM,THCA,UCEC,UCS,CESC,COAD,ESCA
ENSG00000231621	AC013264.2	Antigen Processing and Presentation	14	KICH,KIRC,LIHC,LUAD,MESO,OV,PRAD,READ,SARC,SKCM,TGCT,THCA,BRCA,ESCA
ENSG00000224057	EGFR-AS1	Cytokine Receptors	14	KIRC,KIRP,LGG,LUSC,OV,PAAD,STAD,TGCT,THCA,BRCA,UCEC,CESC,CHOL,ESCA
ENSG00000235385	LINC02154	Antimicrobials	14	KIRC,LUAD,LUSC,BLCA,PAAD,PCPG,SKCM,STAD,THCA,BRCA,CESC,CHOL,DLBC,ESCA
ENSG00000237523	LINC00857	Cytokines	14	KIRC,KIRP,LIHC,PAAD,PRAD,SKCM,STAD,TGCT,THCA,BRCA,THYM,CHOL,COAD,GBM
ENSG00000275874	PICSAR	Cytokines	14	KIRC,LUAD,LUSC,BLCA,OV,PAAD,PRAD,SKCM,STAD,THCA,BRCA,THYM,COAD,ESCA
ENSG00000234883	MIR155HG	Natural Killer Cell Cytotoxicity	14	LAML,LIHC,LUSC,BLCA,OV,PAAD,PRAD,STAD,TGCT,BRCA,THYM,CESC,CHOL,ESCA
ENSG00000270069	MIR222HG	Antimicrobials	14	LGG,BLCA,OV,PAAD,PCPG,PRAD,STAD,TGCT,THCA,BRCA,UCS,CESC,ESCA,GBM
ENSG00000214145	LINC00887	Antimicrobials	13	ACC,HNSC,KIRC,LUSC,BLCA,PAAD,PCPG,PRAD,SKCM,THCA,BRCA,CESC,ESCA
ENSG00000233901	LINC01503	Antimicrobials	13	ACC,LUSC,BLCA,OV,PAAD,PRAD,STAD,THCA,BRCA,UCEC,UCS,CESC,GBM
ENSG00000236751	LINC01186	Cytokines	13	ACC,KIRC,KIRP,LUSC,BLCA,OV,PAAD,PRAD,STAD,TGCT,BRCA,UCS,CHOL
ENSG00000185186	LINC00313	Cytokines	13	HNSC,LIHC,LUAD,MESO,BLCA,PAAD,PCPG,STAD,TGCT,THCA,BRCA,CESC,GBM
ENSG00000222041	CYTOR	Antigen Processing and Presentation	13	HNSC,LIHC,LUAD,LUSC,MESO,BLCA,PAAD,SARC,STAD,THYM,COAD,ESCA,GBM
ENSG00000230176	LINC01433	Cytokines	13	HNSC,LUAD,LUSC,BLCA,PAAD,PRAD,TGCT,BRCA,UCEC,UCS,CESC,CHOL,ESCA
ENSG00000232284	GNG12-AS1	Cytokine Receptors	13	HNSC,LAML,LIHC,LUAD,PAAD,STAD,TGCT,BRCA,THYM,UCS,CESC,ESCA,GBM
ENSG00000236481	LINC02195	Cytokines	13	HNSC,LUSC,MESO,BLCA,OV,PRAD,SARC,SKCM,STAD,TGCT,THCA,CESC,ESCA
ENSG00000236481	LINC02195	Natural Killer Cell Cytotoxicity	13	HNSC,KIRC,LIHC,LUSC,MESO,BLCA,OV,SKCM,STAD,BRCA,UCEC,CESC,ESCA
ENSG00000237009	GLIS3-AS1	Cytokines	13	HNSC,KIRP,LGG,LUSC,BLCA,OV,PRAD,STAD,TGCT,THCA,THYM,UCS,GBM
ENSG00000240541	TM4SF1-AS1	Cytokines	13	HNSC,KICH,KIRC,KIRP,BLCA,PAAD,SARC,SKCM,STAD,TGCT,THCA,THYM,UCEC
ENSG00000243836	WDR86-AS1	Cytokines	13	HNSC,LIHC,BLCA,PAAD,PCPG,PRAD,SARC,SKCM,TGCT,THCA,BRCA,CESC,GBM
ENSG00000256128	LINC00944	Interleukins Receptor	13	HNSC,KIRC,KIRP,LUAD,LUSC,BLCA,PCPG,PRAD,SKCM,THCA,BRCA,DLBC,ESCA
ENSG00000260910	LINC00565	Cytokine Receptors	13	HNSC,LAML,LUSC,BLCA,OV,PRAD,READ,STAD,TGCT,THCA,UCEC,CESC,COAD
ENSG00000278910	BANCR	Antimicrobials	13	HNSC,KICH,LGG,OV,SKCM,STAD,BRCA,UCEC,UCS,CESC,DLBC,ESCA,GBM
ENSG00000231621	AC013264.2	Cytokine Receptors	13	KICH,LUAD,LUSC,MESO,PAAD,PRAD,SKCM,STAD,THCA,BRCA,CESC,COAD,ESCA
ENSG00000278921	EPB41L4A-AS2	Cytokine Receptors	13	KICH,KIRC,LAML,LIHC,LUAD,LUSC,PCPG,SARC,SKCM,STAD,THYM,COAD,ESCA
ENSG00000214145	LINC00887	Cytokines	13	KIRC,KIRP,LUAD,LUSC,BLCA,OV,PAAD,PRAD,SKCM,STAD,TGCT,BRCA,UCS
ENSG00000224259	LINC01133	Cytokines	13	KIRC,KIRP,LIHC,BLCA,PAAD,PRAD,SKCM,TGCT,THCA,BRCA,THYM,UCEC,CHOL
ENSG00000226363	HAGLROS	Cytokines	13	KIRC,KIRP,LIHC,LUSC,PAAD,STAD,TGCT,THCA,BRCA,THYM,UCEC,CHOL,COAD
ENSG00000227036	LINC00511	Cytokines	13	KIRC,KIRP,LIHC,OV,PAAD,SARC,TGCT,THCA,UCEC,UCS,CHOL,COAD,DLBC
ENSG00000236481	LINC02195	Chemokines	13	KIRC,LIHC,LUSC,BLCA,OV,PRAD,SARC,SKCM,STAD,THCA,UCEC,UCS,CESC
ENSG00000237523	LINC00857	Antimicrobials	13	KIRC,LUAD,LUSC,BLCA,PAAD,PRAD,SARC,STAD,TGCT,THCA,BRCA,UCEC,CHOL
ENSG00000262152	LINC00514	Cytokine Receptors	13	KIRC,LIHC,LUSC,OV,PAAD,READ,TGCT,UCS,CESC,CHOL,COAD,DLBC,GBM
ENSG00000229847	EMX2OS	Cytokine Receptors	13	KIRC,LGG,PCPG,PRAD,SKCM,TGCT,BRCA,THYM,UCEC,UVM,CESC,CHOL,COAD
ENSG00000258279	LINC00592	Cytokines	13	KIRP,LUAD,LUSC,BLCA,PAAD,PRAD,SARC,STAD,TGCT,THCA,THYM,UCEC,GBM
ENSG00000237125	HAND2-AS1	Cytokines	13	LAML,LIHC,BLCA,OV,PAAD,PRAD,SKCM,TGCT,THCA,BRCA,UCEC,CHOL,COAD
ENSG00000185186	LINC00313	Cytokine Receptors	13	LIHC,LUAD,LUSC,BLCA,OV,PCPG,STAD,THCA,BRCA,UCS,CESC,ESCA,GBM
ENSG00000278921	EPB41L4A-AS2	Cytokines	13	BLCA,PRAD,SKCM,STAD,TGCT,THCA,BRCA,THYM,UCEC,UCS,CHOL,COAD,DLBC
ENSG00000229847	EMX2OS	Cytokines	12	ACC,LGG,LUAD,PAAD,PCPG,PRAD,SKCM,TGCT,THCA,THYM,UCEC,UVM
ENSG00000249378	LINC01060	Cytokines	12	ACC,HNSC,KIRP,LUSC,BLCA,SKCM,STAD,THCA,BRCA,CESC,ESCA,GBM
ENSG00000250107	CACNA1G-AS1	Cytokines	12	ACC,HNSC,LGG,LUAD,OV,PRAD,SARC,TGCT,THYM,UCEC,UCS,CESC
ENSG00000223784	LINP1	Antimicrobials	12	HNSC,KICH,KIRC,LUAD,LUSC,BLCA,OV,PAAD,THCA,BRCA,CESC,ESCA
ENSG00000224116	INHBA-AS1	Cytokines	12	HNSC,LUAD,LUSC,BLCA,PCPG,SKCM,STAD,TGCT,THCA,UCEC,CESC,ESCA
ENSG00000224220	AC104699.1	TCR signaling Pathway	12	HNSC,LUAD,MESO,PAAD,PRAD,READ,SKCM,STAD,TGCT,BRCA,UCEC,COAD
ENSG00000224397	SMIM25	Cytokines	12	HNSC,KICH,LGG,LUSC,BLCA,OV,PAAD,PRAD,THCA,UCS,CHOL,GBM
ENSG00000231298	LINC00704	Antimicrobials	12	HNSC,KIRC,KIRP,LUSC,BLCA,PAAD,PCPG,STAD,THCA,BRCA,CESC,GBM
ENSG00000231621	AC013264.2	Natural Killer Cell Cytotoxicity	12	HNSC,KICH,LIHC,MESO,PRAD,READ,SKCM,TGCT,THCA,BRCA,THYM,ESCA
ENSG00000240476	LINC00973	Cytokines	12	HNSC,KIRP,LUAD,LUSC,PAAD,SARC,SKCM,TGCT,THCA,UCS,ESCA,GBM
ENSG00000243629	LINC00880	Cytokines	12	HNSC,KIRC,MESO,BLCA,OV,PAAD,PRAD,READ,STAD,BRCA,THYM,DLBC
ENSG00000248309	MEF2C-AS1	Cytokine Receptors	12	HNSC,LIHC,LUSC,MESO,BLCA,PCPG,PRAD,STAD,BRCA,UCEC,CESC,ESCA
ENSG00000248323	LUCAT1	Chemokines	12	HNSC,KICH,BLCA,PCPG,PRAD,SKCM,STAD,THCA,BRCA,UCEC,ESCA,GBM
ENSG00000272695	GAS6-AS2	Cytokine Receptors	12	HNSC,LAML,LIHC,LUAD,PCPG,PRAD,THCA,BRCA,THYM,UCEC,UVM,CHOL
ENSG00000279162	CTD-3126B10.2	Cytokine Receptors	12	HNSC,KIRP,LUAD,MESO,OV,PAAD,SARC,CESC,CHOL,DLBC,ESCA,GBM
ENSG00000229124	VIM-AS1	Antimicrobials	12	KICH,KIRC,LGG,LIHC,LUSC,BLCA,PRAD,THCA,BRCA,UCS,DLBC,ESCA
ENSG00000235023	AP001626.2	Cytokine Receptors	12	KICH,KIRC,MESO,OV,PAAD,PCPG,SARC,SKCM,TGCT,THCA,UCEC,GBM
ENSG00000235884	LINC00941	Antimicrobials	12	KICH,LUSC,BLCA,PAAD,PCPG,PRAD,TGCT,THCA,UCS,CESC,CHOL,GBM
ENSG00000240541	TM4SF1-AS1	Antimicrobials	12	KICH,KIRP,LIHC,LUAD,OV,PAAD,SARC,SKCM,THCA,BRCA,THYM,UCEC
ENSG00000225431	LINC01671	Cytokine Receptors	12	KIRC,LUAD,LUSC,PAAD,PRAD,STAD,BRCA,UCEC,UCS,CESC,CHOL,ESCA
ENSG00000226137	BAIAP2-AS1	Cytokine Receptors	12	KIRC,LAML,LGG,LUAD,LUSC,READ,STAD,TGCT,THYM,CHOL,COAD,DLBC
ENSG00000246223	LINC01550	Cytokine Receptors	12	KIRC,LAML,LIHC,LUAD,LUSC,PAAD,PRAD,SKCM,THCA,BRCA,CESC,COAD
ENSG00000256039	RP11-291B21.2	Cytokines	12	KIRC,KIRP,LIHC,BLCA,OV,PAAD,PRAD,SKCM,THCA,BRCA,UCS,ESCA
ENSG00000281881	SPRY4-IT1	Cytokine Receptors	12	KIRC,KIRP,LGG,LUAD,LUSC,MESO,BLCA,OV,UCEC,CESC,COAD,ESCA
ENSG00000225783	MIAT	TCR signaling Pathway	12	KIRP,LAML,LIHC,LUAD,BLCA,READ,STAD,UCEC,CESC,CHOL,COAD,ESCA
ENSG00000243836	WDR86-AS1	Cytokine Receptors	12	KIRP,LAML,LGG,LIHC,PRAD,SARC,SKCM,STAD,TGCT,THCA,BRCA,CESC
ENSG00000226237	GAS1RR	Cytokine Receptors	12	LAML,LIHC,LUAD,LUSC,PAAD,PRAD,STAD,BRCA,THYM,CESC,COAD,DLBC
ENSG00000238266	LINC00707	Cytokines	12	LGG,LUSC,BLCA,PAAD,SKCM,STAD,THCA,BRCA,THYM,UCS,CESC,CHOL
ENSG00000270069	MIR222HG	Cytokines	12	LGG,BLCA,OV,PAAD,PCPG,PRAD,TGCT,THCA,BRCA,THYM,CHOL,GBM
ENSG00000273129	PACERR	Cytokines	12	LGG,LUSC,BLCA,PAAD,PRAD,STAD,TGCT,THCA,BRCA,UCEC,UCS,CESC
ENSG00000230590	FTX	Antigen Processing and Presentation	12	LIHC,LUAD,MESO,BLCA,SARC,TGCT,BRCA,UCEC,UCS,CESC,COAD,DLBC
ENSG00000237125	HAND2-AS1	Cytokine Receptors	12	LIHC,PAAD,PRAD,READ,TGCT,THCA,BRCA,THYM,UCEC,CESC,CHOL,COAD
ENSG00000228495	LINC01013	Cytokine Receptors	12	LUAD,MESO,BLCA,OV,PRAD,STAD,THCA,BRCA,THYM,UCS,CESC,ESCA
ENSG00000248690	HAS2-AS1	Cytokine Receptors	12	LUAD,LUSC,PCPG,PRAD,TGCT,THCA,BRCA,THYM,UCS,UVM,DLBC,ESCA
ENSG00000177234	LINC01561	Cytokines	12	LUSC,BLCA,PAAD,PCPG,SKCM,STAD,THCA,BRCA,UCS,CESC,CHOL,GBM
ENSG00000228223	HCG11	Cytokine Receptors	11	ACC,KIRC,LIHC,LUSC,PAAD,PRAD,BRCA,THYM,UCEC,UCS,GBM
ENSG00000230630	DNM3OS	Cytokines	11	ACC,HNSC,KIRP,LIHC,LUSC,BLCA,PAAD,PRAD,TGCT,THYM,CHOL
ENSG00000234678	ELF3-AS1	Antimicrobials	11	ACC,KICH,KIRP,LIHC,OV,PAAD,STAD,BRCA,UCEC,UCS,CHOL
ENSG00000239445	ST3GAL6-AS1	Cytokines	11	ACC,HNSC,LUAD,MESO,BLCA,PAAD,PCPG,PRAD,TGCT,UCS,COAD
ENSG00000227467	LINC01537	Cytokines	11	HNSC,KICH,KIRC,BLCA,PAAD,PRAD,SKCM,BRCA,CESC,DLBC,GBM
ENSG00000229108	MEOX2-AS1	Cytokine Receptors	11	HNSC,KIRC,LUAD,LUSC,PAAD,SARC,STAD,THCA,BRCA,THYM,ESCA
ENSG00000232803	SLCO4A1-AS1	Cytokine Receptors	11	HNSC,KICH,LGG,LUSC,BLCA,OV,PCPG,PRAD,THCA,BRCA,CESC
ENSG00000244649	LINC02086	Antigen Processing and Presentation	11	HNSC,LUSC,BLCA,OV,SARC,THCA,BRCA,CESC,CHOL,ESCA,GBM
ENSG00000249464	LINC01091	Cytokines	11	HNSC,LIHC,BLCA,PAAD,PCPG,PRAD,SARC,TGCT,THCA,BRCA,UCS
ENSG00000259023	LINC00524	Cytokines	11	HNSC,LUAD,LUSC,OV,PAAD,PRAD,STAD,BRCA,UCS,CESC,COAD
ENSG00000278910	BANCR	Cytokines	11	HNSC,KICH,LUAD,OV,SARC,BRCA,UCS,CESC,DLBC,ESCA,GBM
ENSG00000279192	PWAR5	Antigen Processing and Presentation	11	HNSC,KIRP,LGG,LIHC,LUAD,OV,SARC,THCA,UCEC,CESC,GBM
ENSG00000279192	PWAR5	Cytokine Receptors	11	HNSC,LUSC,BLCA,OV,PAAD,STAD,THCA,THYM,UCS,CESC,ESCA
ENSG00000197291	RAMP2-AS1	Cytokine Receptors	11	KICH,KIRC,PCPG,PRAD,READ,SARC,TGCT,THCA,THYM,UCEC,CHOL
ENSG00000224397	SMIM25	Chemokines	11	KICH,LGG,LUSC,BLCA,PAAD,PRAD,THCA,THYM,CESC,CHOL,ESCA
ENSG00000227039	ITGB2-AS1	Cytokine Receptors	11	KICH,BLCA,OV,PAAD,PCPG,READ,TGCT,UCEC,CESC,COAD,ESCA
ENSG00000227467	LINC01537	Cytokine Receptors	11	KICH,KIRC,LIHC,LUSC,BLCA,OV,PRAD,SARC,STAD,BRCA,DLBC
ENSG00000163364	LINC01116	Cytokines	11	KIRC,LAML,LIHC,LUSC,PAAD,PRAD,STAD,TGCT,THCA,UVM,COAD
ENSG00000225670	CADM3-AS1	Cytokines	11	KIRC,KIRP,PAAD,PRAD,READ,SKCM,STAD,THCA,BRCA,THYM,COAD
ENSG00000227640	SOX21-AS1	Cytokine Receptors	11	KIRC,OV,PAAD,PCPG,PRAD,SKCM,STAD,TGCT,THCA,BRCA,UCS
ENSG00000255874	LINC00346	Cytokine Receptors	11	KIRC,KIRP,OV,PRAD,STAD,TGCT,THCA,UCEC,UCS,CESC,GBM
ENSG00000235884	LINC00941	Cytokine Receptors	11	KIRP,LGG,LUSC,OV,PAAD,PRAD,STAD,THCA,BRCA,CESC,CHOL
ENSG00000225978	HAR1A	Cytokine Receptors	11	LAML,LIHC,MESO,BLCA,OV,PRAD,SARC,STAD,CESC,CHOL,ESCA
ENSG00000233930	KRTAP5-AS1	Cytokine Receptors	11	LAML,LGG,LIHC,LUAD,LUSC,BLCA,PAAD,READ,TGCT,UCEC,UCS
ENSG00000186594	MIR22HG	Cytokines	11	LGG,OV,PRAD,READ,SKCM,STAD,TGCT,BRCA,CESC,COAD,GBM
ENSG00000203801	LINC00222	Cytokine Receptors	11	LGG,LIHC,LUAD,OV,PCPG,STAD,THCA,BRCA,THYM,UCEC,CESC
ENSG00000227640	SOX21-AS1	Cytokines	11	LIHC,LUAD,LUSC,PAAD,PRAD,SARC,SKCM,STAD,TGCT,THCA,BRCA
ENSG00000233695	GAS6-AS1	Cytokine Receptors	11	LIHC,LUAD,LUSC,OV,PAAD,READ,TGCT,THYM,CESC,COAD,GBM
ENSG00000266010	GATA6-AS1	Cytokine Receptors	11	LIHC,LUAD,LUSC,PAAD,STAD,TGCT,THCA,BRCA,THYM,UCEC,DLBC
ENSG00000261713	SSTR5-AS1	Cytokine Receptors	11	LUAD,LUSC,BLCA,PRAD,READ,STAD,TGCT,THYM,CESC,CHOL,ESCA
ENSG00000234883	MIR155HG	Antigen Processing and Presentation	11	LUSC,BLCA,OV,SARC,SKCM,STAD,TGCT,BRCA,CESC,CHOL,ESCA
ENSG00000246430	LINC00968	Cytokines	11	LUSC,MESO,BLCA,OV,PAAD,PRAD,SARC,TGCT,THCA,BRCA,CESC
ENSG00000215386	MIR99AHG	Cytokines	11	BLCA,PAAD,PRAD,READ,SKCM,TGCT,BRCA,THYM,UVM,CHOL,DLBC
ENSG00000227039	ITGB2-AS1	Antigen Processing and Presentation	11	BLCA,OV,PCPG,SARC,SKCM,STAD,TGCT,THCA,CESC,CHOL,ESCA
ENSG00000239213	NCK1-AS1	Antigen Processing and Presentation	10	ACC,LIHC,MESO,BLCA,OV,PAAD,SARC,STAD,BRCA,DLBC
ENSG00000242767	ZBTB20-AS4	Cytokine Receptors	10	ACC,KIRC,LUAD,LUSC,STAD,TGCT,UCS,CESC,ESCA,GBM
ENSG00000196979	RP11-88G17.6	Cytokines	10	HNSC,LAML,LGG,LUAD,LUSC,BLCA,PRAD,SKCM,TGCT,CESC
ENSG00000226312	CFLAR-AS1	Cytokine Receptors	10	HNSC,KIRP,LUSC,PAAD,PRAD,BRCA,UCEC,CESC,CHOL,ESCA
ENSG00000231621	AC013264.2	Chemokine Receptors	10	HNSC,KICH,MESO,PAAD,PRAD,SKCM,THCA,BRCA,CESC,ESCA
ENSG00000232803	SLCO4A1-AS1	Chemokines	10	HNSC,KICH,LUSC,BLCA,OV,PAAD,PRAD,THCA,BRCA,CHOL
ENSG00000233705	SLC26A4-AS1	Cytokine Receptors	10	HNSC,LUSC,OV,SARC,BRCA,UCEC,UCS,UVM,CESC,CHOL
ENSG00000235621	LINC00494	Cytokine Receptors	10	HNSC,LAML,LUAD,PAAD,PRAD,READ,STAD,CESC,COAD,ESCA
ENSG00000240990	HOXA11-AS	Cytokines	10	HNSC,KIRC,KIRP,BLCA,OV,PCPG,TGCT,BRCA,UCEC,COAD
ENSG00000243629	LINC00880	Cytokine Receptors	10	HNSC,LIHC,OV,PAAD,TGCT,BRCA,THYM,UCEC,UCS,ESCA
ENSG00000244649	LINC02086	Cytokine Receptors	10	HNSC,KICH,LAML,LUSC,BLCA,OV,PRAD,CESC,DLBC,ESCA
ENSG00000249173	LINC01093	Antimicrobials	10	HNSC,KIRC,KIRP,LIHC,LUAD,OV,PRAD,STAD,BRCA,CHOL
ENSG00000251381	LINC00958	Cytokines	10	HNSC,LGG,LUSC,BLCA,PAAD,PRAD,SKCM,THCA,BRCA,CESC
ENSG00000259498	RP11-244F12.3	Cytokines	10	HNSC,KIRP,LAML,LIHC,TGCT,BRCA,THYM,CESC,CHOL,DLBC
ENSG00000278910	BANCR	Natural Killer Cell Cytotoxicity	10	HNSC,BLCA,OV,SKCM,STAD,BRCA,UCS,CESC,DLBC,ESCA
ENSG00000227039	ITGB2-AS1	Cytokines	10	KICH,LGG,LIHC,BLCA,OV,PAAD,PCPG,THCA,UCS,COAD
ENSG00000257671	KRT7-AS	Antimicrobials	10	KICH,PAAD,PRAD,SARC,STAD,THCA,BRCA,UCEC,UCS,GBM
ENSG00000257671	KRT7-AS	Cytokines	10	KICH,LIHC,PAAD,PRAD,STAD,THCA,BRCA,UCEC,UCS,GBM
ENSG00000153363	LINC00467	Antigen Processing and Presentation	10	KIRC,LIHC,LUAD,MESO,BLCA,OV,SARC,STAD,TGCT,CHOL
ENSG00000197308	GATA3-AS1	Cytokines	10	KIRC,MESO,OV,PAAD,PRAD,STAD,TGCT,THCA,CESC,GBM
ENSG00000224116	INHBA-AS1	Cytokine Receptors	10	KIRC,KIRP,LIHC,PCPG,PRAD,TGCT,THCA,UCEC,CESC,CHOL
ENSG00000225194	LINC00092	Cytokines	10	KIRC,LIHC,BLCA,PCPG,PRAD,SKCM,TGCT,BRCA,THYM,UCEC
ENSG00000225431	LINC01671	Cytokines	10	KIRC,LIHC,OV,PAAD,PRAD,STAD,BRCA,UCEC,UCS,CESC
ENSG00000232679	LINC01705	Antimicrobials	10	KIRC,LIHC,LUSC,OV,PAAD,PCPG,SARC,SKCM,THCA,UCS
ENSG00000246223	LINC01550	Cytokines	10	KIRC,LIHC,LUSC,PAAD,PRAD,SKCM,THCA,BRCA,CHOL,COAD
ENSG00000246430	LINC00968	Antimicrobials	10	KIRC,KIRP,LGG,LUAD,BLCA,PAAD,PRAD,SARC,THCA,BRCA
ENSG00000255737	AGAP2-AS1	Cytokines	10	KIRC,KIRP,LIHC,LUAD,LUSC,BLCA,PRAD,STAD,TGCT,BRCA
ENSG00000258777	HIF1A-AS1	Cytokines	10	KIRC,PAAD,PRAD,SARC,STAD,THCA,BRCA,UCEC,CESC,ESCA
ENSG00000261801	LOXL1-AS1	Cytokines	10	KIRC,KIRP,LAML,LGG,LIHC,LUAD,OV,PAAD,THCA,GBM
ENSG00000265369	PCAT18	Cytokine Receptors	10	KIRC,LIHC,LUAD,PAAD,STAD,TGCT,UCEC,UCS,CHOL,ESCA
ENSG00000279141	LINC01451	Cytokines	10	KIRC,LUAD,PAAD,PRAD,SARC,SKCM,TGCT,BRCA,UCEC,GBM
ENSG00000280693	SH3PXD2A-AS1	Cytokine Receptors	10	KIRC,LAML,LGG,LIHC,MESO,PCPG,PRAD,SKCM,THCA,THYM
ENSG00000281183	NPTN-IT1	Antigen Processing and Presentation	10	KIRC,KIRP,LGG,LIHC,LUAD,TGCT,THCA,BRCA,CESC,GBM
ENSG00000221819	GAS8-AS1	Cytokine Receptors	10	KIRP,LUAD,MESO,OV,PAAD,READ,THCA,CHOL,ESCA,GBM
ENSG00000256039	RP11-291B21.2	Chemokine Receptors	10	KIRP,LIHC,BLCA,OV,PCPG,PRAD,SARC,SKCM,BRCA,ESCA
ENSG00000258791	LINC00520	Cytokines	10	KIRP,LUSC,BLCA,PAAD,STAD,TGCT,THCA,UVM,CHOL,GBM
ENSG00000246223	LINC01550	TCR signaling Pathway	10	LAML,LIHC,LUSC,BLCA,PRAD,SKCM,BRCA,THYM,COAD,DLBC
ENSG00000259498	RP11-244F12.3	Cytokine Receptors	10	LAML,LUSC,OV,PRAD,STAD,BRCA,THYM,UVM,CESC,GBM
ENSG00000214548	MEG3	Cytokines	10	LGG,LIHC,PRAD,SARC,SKCM,THCA,BRCA,THYM,UVM,ESCA
ENSG00000248323	LUCAT1	Cytokine Receptors	10	LGG,BLCA,OV,PAAD,PCPG,PRAD,READ,SKCM,THCA,UCEC
ENSG00000251165	F11-AS1	Cytokine Receptors	10	LGG,LIHC,LUAD,LUSC,PAAD,PRAD,READ,STAD,CHOL,ESCA
ENSG00000246223	LINC01550	Natural Killer Cell Cytotoxicity	10	LIHC,LUSC,BLCA,PRAD,SKCM,BRCA,THYM,CESC,COAD,DLBC
ENSG00000253438	PCAT1	Cytokines	10	LIHC,MESO,BLCA,PAAD,PRAD,SARC,SKCM,THYM,UCS,CHOL
ENSG00000280693	SH3PXD2A-AS1	Cytokines	10	LIHC,LUSC,MESO,BLCA,OV,PAAD,SKCM,THYM,UCEC,UCS
ENSG00000237523	LINC00857	Cytokine Receptors	10	LUSC,BLCA,PAAD,PRAD,READ,SKCM,STAD,THCA,THYM,CHOL
ENSG00000259641	PCAT29	TCR signaling Pathway	10	LUSC,MESO,BLCA,OV,PAAD,SARC,SKCM,STAD,TGCT,UCEC
ENSG00000273129	PACERR	Cytokine Receptors	10	LUSC,BLCA,OV,PRAD,TGCT,THCA,BRCA,THYM,CESC,ESCA
ENSG00000246095	LINC01096	Cytokines	10	OV,PAAD,SARC,SKCM,STAD,TGCT,THCA,BRCA,UCEC,GBM
ENSG00000204282	TNRC6C-AS1	Antimicrobials	9	ACC,PAAD,THCA,BRCA,THYM,UCEC,UCS,UVM,CESC
ENSG00000227963	RP5-1074L1.1	Antigen Processing and Presentation	9	ACC,KIRP,LIHC,LUSC,OV,READ,SARC,TGCT,BRCA
ENSG00000265369	PCAT18	Cytokines	9	ACC,KIRP,LGG,LIHC,PCPG,STAD,TGCT,UCS,CHOL
ENSG00000280237	MIR4697HG	Cytokine Receptors	9	ACC,LIHC,LUAD,OV,PRAD,SKCM,UCEC,CESC,DLBC
ENSG00000171889	MIR31HG	Antimicrobials	9	HNSC,LUSC,PAAD,PRAD,SKCM,STAD,TGCT,THCA,UCS
ENSG00000229124	VIM-AS1	Cytokines	9	HNSC,KICH,KIRC,LIHC,LUSC,BLCA,PRAD,THCA,ESCA
ENSG00000231621	AC013264.2	BCR Signaling Pathway	9	HNSC,KICH,PAAD,PRAD,READ,SKCM,BRCA,COAD,ESCA
ENSG00000235385	LINC02154	Antigen Processing and Presentation	9	HNSC,LUAD,BLCA,PAAD,PCPG,SARC,STAD,THCA,BRCA
ENSG00000235947	EGOT	Interleukins Receptor	9	HNSC,LUSC,BLCA,PAAD,PCPG,PRAD,UCEC,CESC,ESCA
ENSG00000244649	LINC02086	Cytokines	9	HNSC,KIRP,LAML,PAAD,PRAD,SARC,TGCT,CHOL,DLBC
ENSG00000249464	LINC01091	Cytokine Receptors	9	HNSC,LUSC,PRAD,SARC,STAD,THCA,BRCA,CESC,ESCA
ENSG00000251381	LINC00958	Antimicrobials	9	HNSC,LUSC,BLCA,PRAD,SKCM,THCA,THYM,UCS,CESC
ENSG00000254338	MAFA-AS1	Cytokines	9	HNSC,LUSC,SKCM,TGCT,THYM,CESC,CHOL,ESCA,GBM
ENSG00000256124	LINC01152	Cytokines	9	HNSC,LIHC,LUAD,PRAD,SARC,SKCM,TGCT,BRCA,CESC
ENSG00000265962	GACAT2	Cytokines	9	HNSC,KIRC,LGG,PAAD,STAD,UVM,CESC,CHOL,ESCA
ENSG00000279162	CTD-3126B10.2	Antigen Processing and Presentation	9	HNSC,KIRP,LUAD,MESO,BLCA,OV,TGCT,BRCA,GBM
ENSG00000279296	PRAL	Cytokine Receptors	9	HNSC,LGG,OV,PAAD,PRAD,THCA,UCS,CESC,ESCA
ENSG00000281406	BLACAT1	Cytokine Receptors	9	HNSC,LAML,LUAD,LUSC,PRAD,THCA,BRCA,THYM,UCS
ENSG00000196979	RP11-88G17.6	Cytokine Receptors	9	KICH,LGG,LUSC,MESO,OV,PRAD,TGCT,BRCA,THYM
ENSG00000228630	HOTAIR	Cytokines	9	KICH,KIRC,KIRP,PRAD,SARC,TGCT,BRCA,DLBC,GBM
ENSG00000228705	LINC00659	Antimicrobials	9	KICH,KIRC,LUAD,LUSC,PAAD,STAD,TGCT,BRCA,UCS
ENSG00000233154	LINC01762	Antimicrobials	9	KICH,LGG,PAAD,PRAD,SARC,TGCT,THCA,THYM,ESCA
ENSG00000235621	LINC00494	Cytokines	9	KICH,KIRP,LIHC,BLCA,PAAD,PRAD,STAD,TGCT,BRCA
ENSG00000256128	LINC00944	Chemokine Receptors	9	KICH,KIRP,PCPG,PRAD,SKCM,THCA,BRCA,DLBC,ESCA
ENSG00000172965	MIR4435-2HG	Cytokines	9	KIRC,BLCA,PAAD,PCPG,PRAD,SARC,STAD,BRCA,CHOL
ENSG00000183242	WT1-AS	Cytokines	9	KIRC,LIHC,LUSC,PAAD,PRAD,SKCM,STAD,TGCT,THCA
ENSG00000224189	HAGLR	Cytokine Receptors	9	KIRC,LAML,LUAD,MESO,PAAD,SARC,THCA,THYM,DLBC
ENSG00000224739	AC016735.1	Cytokine Receptors	9	KIRC,OV,SARC,SKCM,STAD,TGCT,BRCA,DLBC,ESCA
ENSG00000230550	RP11-74C13.3	Cytokine Receptors	9	KIRC,KIRP,LIHC,LUAD,OV,PRAD,THCA,UCS,CESC
ENSG00000236663	FRGCA	Cytokines	9	KIRC,KIRP,PAAD,STAD,THCA,THYM,UCEC,CESC,COAD
ENSG00000247095	MIR210HG	Antimicrobials	9	KIRC,PAAD,SKCM,STAD,TGCT,UCS,COAD,ESCA,GBM
ENSG00000250107	CACNA1G-AS1	Cytokine Receptors	9	KIRC,LGG,LUAD,OV,SARC,STAD,TGCT,CESC,CHOL
ENSG00000251085	LINC01969	Cytokines	9	KIRC,LUAD,LUSC,OV,PAAD,SKCM,TGCT,THCA,BRCA
ENSG00000260032	NORAD	Antigen Processing and Presentation	9	KIRC,LUAD,LUSC,PAAD,PRAD,SARC,BRCA,COAD,DLBC
ENSG00000261713	SSTR5-AS1	Cytokines	9	KIRC,LIHC,LUSC,MESO,PRAD,READ,TGCT,THYM,CHOL
ENSG00000231298	LINC00704	Cytokine Receptors	9	KIRP,OV,PCPG,STAD,TGCT,THCA,THYM,UCEC,CHOL
ENSG00000244558	KCNK15-AS1	Cytokines	9	KIRP,LAML,PAAD,PRAD,SARC,THCA,UCEC,UCS,UVM
ENSG00000175772	LINC01106	Cytokines	9	LAML,LGG,PAAD,SKCM,STAD,TGCT,BRCA,CHOL,GBM
ENSG00000225978	HAR1A	Antimicrobials	9	LAML,LIHC,LUAD,LUSC,BLCA,OV,TGCT,CESC,COAD
ENSG00000246228	CASC8	Cytokine Receptors	9	LAML,PAAD,PRAD,READ,SKCM,TGCT,THCA,THYM,COAD
ENSG00000238266	LINC00707	Cytokine Receptors	9	LGG,LUSC,BLCA,PAAD,SKCM,THCA,BRCA,THYM,UCS
ENSG00000278970	HEIH	Antigen Processing and Presentation	9	LGG,LIHC,LUAD,PCPG,UCEC,UCS,COAD,DLBC,GBM
ENSG00000172965	MIR4435-2HG	Antigen Processing and Presentation	9	LIHC,LUSC,PAAD,SARC,STAD,THYM,UCS,CESC,GBM
ENSG00000231621	AC013264.2	Interleukins Receptor	9	LIHC,PRAD,READ,SKCM,STAD,TGCT,THCA,BRCA,COAD
ENSG00000234771	SLC25A25-AS1	Cytokine Receptors	9	LIHC,OV,READ,STAD,THYM,UCEC,CHOL,COAD,ESCA
ENSG00000259641	PCAT29	Antigen Processing and Presentation	9	LIHC,MESO,BLCA,OV,SARC,SKCM,STAD,CHOL,DLBC
ENSG00000186594	MIR22HG	Cytokine Receptors	9	LUAD,OV,PAAD,PRAD,STAD,BRCA,UCEC,CESC,COAD
ENSG00000228705	LINC00659	Antigen Processing and Presentation	9	LUAD,LUSC,BLCA,PAAD,TGCT,BRCA,UCEC,UCS,COAD
ENSG00000246228	CASC8	Antimicrobials	9	LUAD,BLCA,OV,PAAD,PRAD,SKCM,STAD,THCA,BRCA
ENSG00000235947	EGOT	Chemokines	9	LUSC,BLCA,PAAD,PRAD,STAD,THCA,THYM,UCEC,ESCA
ENSG00000249082	C5orf66-AS1	Antimicrobials	9	LUSC,OV,PAAD,PRAD,STAD,TGCT,BRCA,CESC,ESCA
ENSG00000280916	FOXCUT	Cytokine Receptors	9	LUSC,BLCA,PRAD,SKCM,TGCT,THYM,UVM,CESC,GBM
ENSG00000227036	LINC00511	Antigen Processing and Presentation	9	MESO,BLCA,OV,PAAD,READ,SKCM,STAD,THYM,UCS
ENSG00000206337	HCP5	TCR signaling Pathway	9	BLCA,PRAD,SARC,SKCM,TGCT,THCA,BRCA,DLBC,ESCA
ENSG00000214049	UCA1	Chemokines	9	PAAD,PRAD,STAD,THCA,BRCA,UCEC,UCS,CHOL,COAD
ENSG00000225756	DBH-AS1	Cytokines	8	ACC,LGG,BLCA,SARC,SKCM,TGCT,UCEC,CHOL
ENSG00000236751	LINC01186	Chemokines	8	ACC,BLCA,PAAD,PRAD,STAD,BRCA,UCS,CHOL
ENSG00000249307	LINC01088	Cytokines	8	ACC,KIRC,KIRP,PAAD,PCPG,THCA,BRCA,CHOL
ENSG00000268621	IGFL2-AS1	Antimicrobials	8	ACC,BLCA,PAAD,SKCM,THCA,BRCA,UCEC,CESC
ENSG00000272620	AFAP1-AS1	Antimicrobials	8	ACC,BLCA,OV,PAAD,PRAD,STAD,UCEC,CESC
ENSG00000214039	RP11-474D1.3	Cytokine Receptors	8	HNSC,LGG,BLCA,OV,PRAD,TGCT,ESCA,GBM
ENSG00000223784	LINP1	Antigen Processing and Presentation	8	HNSC,KIRP,LUAD,LUSC,BLCA,OV,PAAD,CESC
ENSG00000224220	AC104699.1	BCR Signaling Pathway	8	HNSC,LUSC,PAAD,READ,STAD,TGCT,CESC,COAD
ENSG00000224739	AC016735.1	Cytokines	8	HNSC,KIRC,LIHC,PAAD,SARC,SKCM,TGCT,BRCA
ENSG00000225611	LINC02158	Antimicrobials	8	HNSC,LUAD,OV,PAAD,SARC,SKCM,STAD,CESC
ENSG00000230176	LINC01433	Antimicrobials	8	HNSC,LGG,MESO,BLCA,PAAD,TGCT,BRCA,ESCA
ENSG00000235529	AGAP1-IT1	Cytokines	8	HNSC,KIRC,OV,PCPG,SKCM,THCA,THYM,CHOL
ENSG00000235621	LINC00494	BCR Signaling Pathway	8	HNSC,LUAD,LUSC,PRAD,SKCM,STAD,BRCA,CESC
ENSG00000235621	LINC00494	TCR signaling Pathway	8	HNSC,LUAD,LUSC,PAAD,PRAD,SKCM,BRCA,THYM
ENSG00000235947	EGOT	TCR signaling Pathway	8	HNSC,LUSC,BLCA,PRAD,THCA,UCEC,CESC,ESCA
ENSG00000244649	LINC02086	Natural Killer Cell Cytotoxicity	8	HNSC,LUSC,BLCA,OV,THCA,BRCA,CESC,ESCA
ENSG00000244649	LINC02086	TCR signaling Pathway	8	HNSC,LAML,LIHC,LUSC,BLCA,OV,THCA,BRCA
ENSG00000246430	LINC00968	Chemokine Receptors	8	HNSC,KIRP,BLCA,OV,PRAD,THCA,BRCA,CHOL
ENSG00000248690	HAS2-AS1	TGFb Family Member	8	HNSC,KIRC,PRAD,STAD,TGCT,BRCA,UCEC,CESC
ENSG00000249628	LINC00942	Cytokines	8	HNSC,PAAD,PRAD,READ,TGCT,THCA,BRCA,CHOL
ENSG00000249816	LINC00964	Cytokine Receptors	8	HNSC,LUAD,LUSC,MESO,PCPG,READ,SARC,STAD
ENSG00000253669	KB-1732A1.1	Cytokines	8	HNSC,KIRC,LAML,LUSC,BLCA,TGCT,THYM,ESCA
ENSG00000272168	CASC15	Cytokines	8	HNSC,KIRP,LIHC,PAAD,PRAD,STAD,THCA,CHOL
ENSG00000275874	PICSAR	Antimicrobials	8	HNSC,BLCA,PRAD,SKCM,THCA,BRCA,UCS,ESCA
ENSG00000235023	AP001626.2	Cytokines	8	KICH,KIRC,LGG,LIHC,MESO,PAAD,TGCT,THCA
ENSG00000240541	TM4SF1-AS1	Chemokines	8	KICH,KIRC,KIRP,PAAD,SARC,STAD,THCA,THYM
ENSG00000257671	KRT7-AS	Cytokine Receptors	8	KICH,LIHC,LUAD,LUSC,OV,PAAD,PRAD,CHOL
ENSG00000266256	LINC00683	Cytokines	8	KICH,LIHC,LUSC,PRAD,SKCM,TGCT,UCS,GBM
ENSG00000122548	KIAA0087	Cytokine Receptors	8	KIRC,KIRP,LUAD,MESO,TGCT,BRCA,UCEC,ESCA
ENSG00000215808	LINC01139	Cytokine Receptors	8	KIRC,LGG,LUSC,PAAD,PRAD,THCA,UCEC,CESC
ENSG00000225953	SATB2-AS1	Cytokine Receptors	8	KIRC,LGG,OV,PCPG,TGCT,BRCA,CESC,CHOL
ENSG00000227060	LINC00629	Cytokines	8	KIRC,LUSC,OV,STAD,TGCT,BRCA,CHOL,ESCA
ENSG00000236605	AC023115.4	Cytokine Receptors	8	KIRC,KIRP,LUAD,LUSC,MESO,PAAD,BRCA,THYM
ENSG00000237380	HOXD-AS2	Cytokines	8	KIRC,LIHC,PRAD,STAD,TGCT,THCA,BRCA,COAD
ENSG00000237523	LINC00857	Chemokines	8	KIRC,KIRP,PAAD,STAD,THCA,BRCA,THYM,CHOL
ENSG00000241388	HNF1A-AS1	Cytokine Receptors	8	KIRC,LUAD,OV,PAAD,READ,STAD,TGCT,CHOL
ENSG00000260455	NBAT1	Cytokine Receptors	8	KIRC,LUSC,PAAD,STAD,THCA,BRCA,UVM,CHOL
ENSG00000224397	SMIM25	Natural Killer Cell Cytotoxicity	8	KIRP,LUSC,BLCA,OV,PCPG,BRCA,UCEC,UCS
ENSG00000230061	TRPM2-AS	Antimicrobials	8	KIRP,MESO,OV,PAAD,SKCM,TGCT,UCS,COAD
ENSG00000231621	AC013264.2	Cytokines	8	KIRP,LIHC,PAAD,PRAD,SKCM,THCA,BRCA,CHOL
ENSG00000240541	TM4SF1-AS1	Cytokine Receptors	8	KIRP,PAAD,PCPG,SKCM,STAD,TGCT,THCA,THYM
ENSG00000255248	MIR100HG	Cytokine Receptors	8	KIRP,LUSC,PAAD,PRAD,TGCT,THCA,THYM,COAD
ENSG00000182873	PRKCZ-AS1	Cytokine Receptors	8	LAML,MESO,OV,TGCT,THYM,CHOL,COAD,GBM
ENSG00000223749	MIR503HG	Cytokines	8	LAML,LIHC,PAAD,STAD,TGCT,BRCA,CESC,DLBC
ENSG00000225756	DBH-AS1	Cytokine Receptors	8	LAML,OV,READ,TGCT,THYM,CESC,COAD,GBM
ENSG00000234456	MAGI2-AS3	Cytokines	8	LAML,BLCA,PRAD,TGCT,THYM,UCS,CESC,CHOL
ENSG00000254290	RP11-150O12.3	Cytokine Receptors	8	LGG,LUAD,LUSC,MESO,PAAD,TGCT,UCEC,ESCA
ENSG00000258777	HIF1A-AS1	Cytokine Receptors	8	LGG,PAAD,PRAD,STAD,THCA,UCEC,CESC,ESCA
ENSG00000229124	VIM-AS1	Cytokine Receptors	8	LIHC,LUSC,BLCA,PRAD,SARC,COAD,DLBC,ESCA
ENSG00000232679	LINC01705	Antigen Processing and Presentation	8	LIHC,MESO,OV,PCPG,SARC,UCEC,UCS,CESC
ENSG00000238057	ZEB2-AS1	Cytokines	8	LIHC,MESO,BLCA,PCPG,PRAD,STAD,BRCA,CESC
ENSG00000254166	CASC19	Cytokines	8	LIHC,LUSC,BLCA,PRAD,STAD,TGCT,CESC,CHOL
ENSG00000259974	LINC00261	Cytokine Receptors	8	LIHC,LUAD,PRAD,STAD,TGCT,UCS,CHOL,ESCA
ENSG00000175772	LINC01106	Cytokine Receptors	8	LUAD,BLCA,OV,SKCM,TGCT,THCA,BRCA,THYM
ENSG00000227811	FAM212B-AS1	Cytokines	8	LUAD,LUSC,MESO,PRAD,SKCM,TGCT,BRCA,ESCA
ENSG00000232044	LINC01105	Cytokine Receptors	8	LUAD,LUSC,PAAD,PRAD,STAD,UCEC,UVM,ESCA
ENSG00000233532	LINC00460	Antigen Processing and Presentation	8	LUAD,LUSC,BLCA,OV,PAAD,PRAD,SARC,UCS
ENSG00000235026	DPP10-AS1	Cytokine Receptors	8	LUAD,LUSC,PAAD,PCPG,READ,TGCT,THCA,COAD
ENSG00000237009	GLIS3-AS1	Cytokine Receptors	8	LUAD,LUSC,PCPG,TGCT,THCA,THYM,UCEC,GBM
ENSG00000272975	MYHAS	Cytokines	8	LUAD,LUSC,BLCA,OV,PAAD,PRAD,BRCA,CHOL
ENSG00000223949	ROR1-AS1	Cytokine Receptors	8	LUSC,BLCA,PAAD,STAD,TGCT,THCA,BRCA,ESCA
ENSG00000223949	ROR1-AS1	Cytokines	8	BLCA,PAAD,PRAD,SKCM,TGCT,THCA,BRCA,GBM
ENSG00000240498	CDKN2B-AS1	Cytokines	8	BLCA,PAAD,PRAD,STAD,TGCT,THCA,UCS,COAD
ENSG00000232044	LINC01105	Cytokines	8	OV,PAAD,PRAD,SARC,STAD,UVM,CHOL,DLBC
ENSG00000279141	LINC01451	Cytokine Receptors	8	PAAD,PCPG,PRAD,SARC,SKCM,STAD,TGCT,BRCA
ENSG00000198468	FLVCR1-AS1	Cytokine Receptors	7	ACC,KIRC,LAML,PAAD,THYM,UCS,CHOL
ENSG00000236751	LINC01186	Antigen Processing and Presentation	7	ACC,HNSC,LUAD,MESO,BLCA,PAAD,ESCA
ENSG00000266256	LINC00683	Cytokine Receptors	7	ACC,LUAD,LUSC,BLCA,PRAD,STAD,TGCT
ENSG00000270069	MIR222HG	Cytokine Receptors	7	ACC,LAML,BLCA,PCPG,PRAD,BRCA,THYM
ENSG00000224116	INHBA-AS1	TGFb Family Member	7	HNSC,LUAD,LUSC,SKCM,STAD,TGCT,CESC
ENSG00000224220	AC104699.1	Chemokine Receptors	7	HNSC,MESO,PRAD,READ,STAD,CESC,COAD
ENSG00000225756	DBH-AS1	TCR signaling Pathway	7	HNSC,LUSC,SKCM,STAD,THYM,CESC,ESCA
ENSG00000225756	DBH-AS1	TNF Family Members Receptors	7	HNSC,READ,SARC,SKCM,BRCA,UCEC,CESC
ENSG00000227036	LINC00511	Natural Killer Cell Cytotoxicity	7	HNSC,MESO,BLCA,OV,PAAD,UCS,ESCA
ENSG00000228630	HOTAIR	Antimicrobials	7	HNSC,KICH,PAAD,PRAD,TGCT,BRCA,DLBC
ENSG00000232284	GNG12-AS1	Antigen Processing and Presentation	7	HNSC,MESO,OV,SARC,UCEC,COAD,GBM
ENSG00000233610	LINC00462	Antimicrobials	7	HNSC,KIRC,KIRP,PAAD,PRAD,SKCM,STAD
ENSG00000235180	LINC00601	Cytokines	7	HNSC,LGG,LUSC,OV,BRCA,UCS,ESCA
ENSG00000235385	LINC02154	Natural Killer Cell Cytotoxicity	7	HNSC,LUAD,BLCA,PAAD,PCPG,STAD,TGCT
ENSG00000246223	LINC01550	Interleukins Receptor	7	HNSC,LIHC,PRAD,SKCM,BRCA,CESC,COAD
ENSG00000248309	MEF2C-AS1	Cytokines	7	HNSC,KICH,BLCA,PAAD,PRAD,BRCA,CESC
ENSG00000253669	KB-1732A1.1	Antimicrobials	7	HNSC,PAAD,PCPG,SARC,SKCM,UCS,ESCA
ENSG00000256128	LINC00944	Interleukins	7	HNSC,LUSC,PRAD,READ,BRCA,UCS,COAD
ENSG00000256268	RP11-221N13.3	TGFb Family Member	7	HNSC,KIRP,OV,STAD,TGCT,BRCA,CESC
ENSG00000260265	RP11-44F21.5	Cytokines	7	HNSC,PAAD,PRAD,STAD,TGCT,THCA,THYM
ENSG00000260852	FBXL19-AS1	Antigen Processing and Presentation	7	HNSC,LIHC,OV,SARC,TGCT,THCA,GBM
ENSG00000260944	FOXC2-AS1	Cytokines	7	HNSC,KIRC,PAAD,SARC,STAD,BRCA,CESC
ENSG00000266835	GAPLINC	Cytokines	7	HNSC,KIRC,BLCA,OV,TGCT,THCA,THYM
ENSG00000227467	LINC01537	Antimicrobials	7	KICH,LGG,BLCA,PRAD,SKCM,UVM,CESC
ENSG00000231621	AC013264.2	Chemokines	7	KICH,LIHC,MESO,PRAD,THCA,BRCA,CHOL
ENSG00000231806	PCAT7	Cytokines	7	KICH,LUAD,PAAD,PRAD,SARC,THYM,DLBC
ENSG00000235529	AGAP1-IT1	Antigen Processing and Presentation	7	KICH,KIRP,PCPG,SARC,SKCM,TGCT,DLBC
ENSG00000237187	NR2F1-AS1	TGFb Family Member	7	KICH,PAAD,READ,TGCT,BRCA,THYM,COAD
ENSG00000237248	LINC00987	Cytokines	7	KICH,KIRC,PAAD,SARC,SKCM,TGCT,BRCA
ENSG00000267496	FAM215A	Antimicrobials	7	KICH,MESO,OV,SKCM,THCA,BRCA,CESC
ENSG00000267496	FAM215A	Natural Killer Cell Cytotoxicity	7	KICH,MESO,OV,SKCM,BRCA,THYM,CESC
ENSG00000153363	LINC00467	Cytokine Receptors	7	KIRC,LAML,MESO,PAAD,THCA,THYM,CHOL
ENSG00000214145	LINC00887	Cytokine Receptors	7	KIRC,OV,PAAD,PRAD,STAD,BRCA,GBM
ENSG00000227640	SOX21-AS1	TGFb Family Member	7	KIRC,MESO,OV,PRAD,TGCT,THCA,BRCA
ENSG00000228223	HCG11	Antigen Processing and Presentation	7	KIRC,KIRP,LIHC,LUAD,SARC,THYM,DLBC
ENSG00000228288	PCAT6	Cytokines	7	KIRC,BLCA,PAAD,STAD,TGCT,UCEC,CHOL
ENSG00000236751	LINC01186	Cytokine Receptors	7	KIRC,PAAD,PRAD,TGCT,BRCA,UCS,CHOL
ENSG00000251085	LINC01969	TGFb Family Member	7	KIRC,LUSC,OV,PAAD,SARC,SKCM,TGCT
ENSG00000254166	CASC19	Antimicrobials	7	KIRC,LIHC,BLCA,PAAD,STAD,TGCT,CHOL
ENSG00000255794	RMST	Cytokine Receptors	7	KIRC,LUAD,LUSC,PAAD,PRAD,STAD,THYM
ENSG00000255874	LINC00346	Cytokines	7	KIRC,PRAD,SKCM,STAD,TGCT,THCA,GBM
ENSG00000266835	GAPLINC	Antimicrobials	7	KIRC,KIRP,LGG,BLCA,OV,TGCT,THCA
ENSG00000280303	ERICD	Cytokines	7	KIRC,MESO,BLCA,PAAD,TGCT,THCA,COAD
ENSG00000280924	LINC00628	Antimicrobials	7	KIRC,MESO,PAAD,PRAD,UCEC,UCS,COAD
ENSG00000281128	PTENP1-AS	Cytokine Receptors	7	KIRC,KIRP,LAML,PRAD,SARC,STAD,THCA
ENSG00000189223	PAX8-AS1	Cytokine Receptors	7	KIRP,LUAD,OV,BRCA,THYM,UCEC,UCS
ENSG00000224220	AC104699.1	Cytokines	7	KIRP,PAAD,PCPG,READ,TGCT,ESCA,GBM
ENSG00000225611	LINC02158	Cytokines	7	KIRP,BLCA,PAAD,SKCM,THYM,CESC,CHOL
ENSG00000225670	CADM3-AS1	Chemokines	7	KIRP,PRAD,READ,SKCM,THCA,THYM,CHOL
ENSG00000230836	LINC01293	Cytokine Receptors	7	KIRP,LUAD,LUSC,SARC,TGCT,THCA,ESCA
ENSG00000266835	GAPLINC	Antigen Processing and Presentation	7	KIRP,LGG,MESO,OV,SKCM,THCA,UCS
ENSG00000279296	PRAL	TCR signaling Pathway	7	KIRP,MESO,BLCA,OV,PCPG,CESC,ESCA
ENSG00000214548	MEG3	Cytokine Receptors	7	LAML,PRAD,READ,STAD,THYM,CESC,COAD
ENSG00000223403	MEG9	Cytokine Receptors	7	LAML,LUSC,PRAD,READ,THCA,BRCA,THYM
ENSG00000226237	GAS1RR	Cytokines	7	LAML,LUAD,LUSC,OV,PAAD,PRAD,BRCA
ENSG00000227060	LINC00629	Cytokine Receptors	7	LAML,OV,PCPG,TGCT,BRCA,CHOL,DLBC
ENSG00000233521	LINC01638	Cytokine Receptors	7	LAML,LUSC,PAAD,SKCM,THCA,THYM,DLBC
ENSG00000245750	DRAIC	Cytokines	7	LAML,MESO,READ,STAD,TGCT,THCA,COAD
ENSG00000247095	MIR210HG	Cytokines	7	LAML,LUSC,BLCA,PAAD,SKCM,TGCT,GBM
ENSG00000212766	EWSAT1	Cytokines	7	LGG,LIHC,LUAD,PCPG,PRAD,READ,TGCT
ENSG00000248323	LUCAT1	Interleukins Receptor	7	LGG,BLCA,OV,PAAD,PCPG,PRAD,SKCM
ENSG00000253552	HOXA-AS2	Antimicrobials	7	LGG,LUSC,PAAD,PRAD,TGCT,UCEC,CESC
ENSG00000270959	LPP-AS2	Cytokine Receptors	7	LGG,LUAD,PAAD,SARC,STAD,TGCT,UCS
ENSG00000180139	ACTA2-AS1	Cytokines	7	LIHC,BLCA,PAAD,PRAD,TGCT,BRCA,THYM
ENSG00000185186	LINC00313	Antimicrobials	7	LIHC,LUAD,BLCA,PAAD,THCA,CESC,GBM
ENSG00000224259	LINC01133	Chemokines	7	LIHC,BLCA,PAAD,PRAD,SKCM,THCA,BRCA
ENSG00000236914	LINC01852	Cytokines	7	LIHC,PAAD,PCPG,PRAD,TGCT,BRCA,UCS
ENSG00000249346	LINC01016	Cytokine Receptors	7	LIHC,LUAD,PRAD,STAD,UCEC,CESC,ESCA
ENSG00000225383	SFTA1P	Antimicrobials	7	LUAD,LUSC,MESO,BLCA,THYM,UVM,DLBC
ENSG00000233532	LINC00460	Chemokines	7	LUAD,LUSC,BLCA,OV,TGCT,THCA,BRCA
ENSG00000233705	SLC26A4-AS1	Antimicrobials	7	LUAD,LUSC,OV,PRAD,BRCA,UCS,CHOL
ENSG00000250266	LINC01612	Cytokine Receptors	7	LUAD,LUSC,PAAD,STAD,UCS,CHOL,ESCA
ENSG00000255920	CCND2-AS2	Cytokine Receptors	7	LUAD,PAAD,PRAD,READ,BRCA,DLBC,ESCA
ENSG00000256124	LINC01152	Cytokine Receptors	7	LUAD,PAAD,PRAD,STAD,BRCA,DLBC,ESCA
ENSG00000230176	LINC01433	Cytokine Receptors	7	LUSC,MESO,OV,PAAD,TGCT,THCA,UCEC
ENSG00000233521	LINC01638	TGFb Family Member	7	LUSC,READ,SARC,TGCT,BRCA,THYM,CESC
ENSG00000238266	LINC00707	Chemokines	7	LUSC,BLCA,PAAD,THCA,BRCA,UCS,CHOL
ENSG00000243766	HOTTIP	Cytokines	7	LUSC,BLCA,PAAD,PRAD,TGCT,COAD,GBM
ENSG00000249082	C5orf66-AS1	Cytokines	7	LUSC,BLCA,PAAD,PRAD,STAD,TGCT,COAD
ENSG00000249859	PVT1	Antigen Processing and Presentation	7	LUSC,OV,SARC,TGCT,THYM,COAD,GBM
ENSG00000099869	IGF2-AS	TGFb Family Member	7	MESO,OV,PRAD,READ,STAD,TGCT,COAD
ENSG00000224220	AC104699.1	Antimicrobials	7	MESO,PAAD,READ,TGCT,BRCA,CESC,COAD
ENSG00000224259	LINC01133	Antigen Processing and Presentation	7	MESO,OV,PAAD,READ,STAD,CESC,CHOL
ENSG00000242767	ZBTB20-AS4	Antigen Processing and Presentation	7	MESO,SARC,TGCT,BRCA,CESC,CHOL,COAD
ENSG00000175772	LINC01106	Antimicrobials	7	BLCA,PAAD,STAD,TGCT,UCS,CHOL,COAD
ENSG00000227039	ITGB2-AS1	Interleukins Receptor	7	BLCA,OV,PCPG,SKCM,CESC,COAD,ESCA
ENSG00000248323	LUCAT1	Natural Killer Cell Cytotoxicity	7	BLCA,OV,PCPG,READ,BRCA,THYM,UCEC
ENSG00000280916	FOXCUT	Antimicrobials	7	BLCA,OV,PAAD,PRAD,BRCA,UCEC,CESC
ENSG00000238057	ZEB2-AS1	Cytokine Receptors	7	OV,PAAD,PRAD,STAD,BRCA,CESC,ESCA
ENSG00000240498	CDKN2B-AS1	Antimicrobials	7	OV,PAAD,READ,SKCM,THCA,UCS,CESC
ENSG00000244383	FAM3D-AS1	Cytokine Receptors	7	OV,READ,THCA,BRCA,THYM,CESC,ESCA
ENSG00000245532	NEAT1	Cytokine Receptors	7	OV,PAAD,PCPG,TGCT,CESC,ESCA,GBM
ENSG00000249628	LINC00942	Cytokine Receptors	7	OV,PRAD,READ,STAD,THCA,COAD,DLBC
ENSG00000274020	LINC01138	Cytokines	7	PAAD,SARC,TGCT,THCA,BRCA,THYM,CHOL
ENSG00000214049	UCA1	Cytokine Receptors	7	PRAD,TGCT,THCA,UCEC,UCS,CHOL,ESCA
ENSG00000237361	TUSC8	Cytokines	7	PRAD,READ,BRCA,UCEC,UCS,CHOL,COAD
ENSG00000180769	WDFY3-AS2	Antigen Processing and Presentation	6	ACC,LIHC,MESO,PRAD,SARC,BRCA
ENSG00000204282	TNRC6C-AS1	Cytokine Receptors	6	ACC,LUAD,OV,THYM,UCEC,UCS
ENSG00000206337	HCP5	TGFb Family Member	6	ACC,KIRC,TGCT,BRCA,CHOL,COAD
ENSG00000225670	CADM3-AS1	Antimicrobials	6	ACC,KICH,PRAD,READ,THCA,CHOL
ENSG00000229847	EMX2OS	TGFb Family Member	6	ACC,LUAD,LUSC,BRCA,UCEC,COAD
ENSG00000233154	LINC01762	Cytokines	6	ACC,LUSC,PAAD,TGCT,THCA,THYM
ENSG00000258279	LINC00592	Antigen Processing and Presentation	6	ACC,LUAD,OV,PAAD,SARC,CESC
ENSG00000272620	AFAP1-AS1	Cytokines	6	ACC,LIHC,BLCA,PAAD,THYM,UCS
ENSG00000196979	RP11-88G17.6	TGFb Family Member	6	HNSC,LUSC,MESO,PRAD,TGCT,CESC
ENSG00000205054	LINC01121	Cytokines	6	HNSC,BLCA,OV,SKCM,CESC,CHOL
ENSG00000223806	LINC00114	Antimicrobials	6	HNSC,LIHC,BLCA,PAAD,CESC,CHOL
ENSG00000225756	DBH-AS1	Antimicrobials	6	HNSC,KIRC,LIHC,BLCA,SKCM,CESC
ENSG00000228789	HCG22	Cytokines	6	HNSC,LUAD,BLCA,PAAD,THCA,THYM
ENSG00000228789	HCG22	Cytokine Receptors	6	HNSC,LUAD,LUSC,MESO,THCA,BRCA
ENSG00000228952	LINC02041	Cytokines	6	HNSC,LUSC,PAAD,STAD,TGCT,THYM
ENSG00000229140	CCDC26	TCR signaling Pathway	6	HNSC,LAML,BRCA,THYM,CESC,ESCA
ENSG00000231817	LINC01198	Cytokines	6	HNSC,BLCA,PAAD,PRAD,TGCT,BRCA
ENSG00000232803	SLCO4A1-AS1	Chemokine Receptors	6	HNSC,LUSC,OV,PCPG,PRAD,THCA
ENSG00000232803	SLCO4A1-AS1	Natural Killer Cell Cytotoxicity	6	HNSC,BLCA,OV,PCPG,THCA,BRCA
ENSG00000236481	LINC02195	Cytokine Receptors	6	HNSC,MESO,SKCM,THCA,CESC,ESCA
ENSG00000243629	LINC00880	Antigen Processing and Presentation	6	HNSC,PAAD,SARC,SKCM,STAD,CESC
ENSG00000247556	OIP5-AS1	Antigen Processing and Presentation	6	HNSC,LIHC,SARC,THYM,UCS,DLBC
ENSG00000249173	LINC01093	Cytokines	6	HNSC,LUAD,OV,PRAD,STAD,BRCA
ENSG00000255248	MIR100HG	TGFb Family Member	6	HNSC,LUSC,OV,SKCM,TGCT,CESC
ENSG00000260265	RP11-44F21.5	Cytokine Receptors	6	HNSC,LUAD,PRAD,TGCT,THCA,THYM
ENSG00000260910	LINC00565	TGFb Family Member	6	HNSC,MESO,PRAD,SKCM,STAD,BRCA

## Sheet: Figure-2b
cancers	OR	num_inter	num_TCGA	num_testDate
LGG	6.7493	563	3946	2213
GBM	5.44748	450	3059	2827
LIHC	18.4946	912	2806	3977
LUAD	9.94688	89	311	426
OV	7.08771	504	1726	8518
PRAD	5.39025	2750	12219	9045

## Sheet: Figure-2c
cancer	p_value	OR_value	Low 95% CI	High 95% CI	ratio_allLncs	ratio_immuLncs
KIRC	3.79188e-65	2.16318	1.98178	2.3603	0.208535	0.363048
KIRP	6.63699e-16	1.64728	1.46169	1.85359	0.127828	0.194483
KICH	5.26649e-12	1.51583	1.34819	1.70213	0.172049	0.239544
BRCA	1.76296e-96	2.57867	2.36331	2.81309	0.124476	0.26828
LUSC	2.71842e-93	2.5945	2.37188	2.83722	0.195191	0.386223
LUAD	5.29636e-70	2.42501	2.2036	2.66716	0.120028	0.248568
READ	6.00445e-37	2.98229	2.5433	3.48844	0.053568	0.144438
COAD	2.97565e-56	2.62158	2.33634	2.93868	0.115194	0.254471
UCEC	7.91686e-21	1.93188	1.68909	2.20524	0.095146	0.168845
HNSC	1.12657e-76	3.36616	2.97785	3.80114	0.0655579	0.191054
THCA	5.48276e-49	2.32947	2.08838	2.59603	0.101399	0.20816
PRAD	1.26274e-30	2.04677	1.81592	2.30453	0.0611745	0.117677
STAD	1.63874e-19	1.83984	1.61663	2.09079	0.067943	0.118265
BLCA	1.08727e-18	2.18871	1.8494	2.58246	0.04074	0.0850537
LIHC	1.76767e-23	1.93299	1.70394	2.18933	0.0772256	0.139245
ESCA	3.35398e-11	2.52175	1.92625	3.28258	0.0110875	0.0274977
CHOL	9.12311e-29	2.1175	1.86096	2.40622	0.0551795	0.11006

## Sheet: Figure-3a
	B_cell	CD4_Tcell	CD8_Tcell	Neutrophil	Macrophage	Dendritic
CHOL	0.502974	0.522222	0.505119	0.536662	0.515625	0.525641
DLBC	0.432217	0.46527	0.401163	0.335139	0.418886	0.342629
UVM	0.0975232	0.0935551	0.137387	0.153469	0.0859873	0.10296
MESO	0.35596	0.4	0.203065	0.397112	0.371528	0.260937
THYM	0.706767	0.644266	0.798519	0.276742	0.734323	0.687261
TGCT	0.841523	0.690689	0.802997	0.770628	0.742188	0.831754
ESCA	0.439451	0.767196	0.387097	0.656616	0.472186	0.406615
PAAD	0.598131	0.567778	0.373267	0.627563	0.574608	0.487843
SARC	0.746411	0.489383	0.777778	0.534884	0.382392	0.450584
PCPG	0.122093	0.572874	0.216165	0.136698	0.188851	0.444924
ACC	0.116456	0.445946	0.335903	0.340426	0.328185	0.308475
CESC	0.813953	0.814672	0.846457	0.690476	0.65812	0.650104
LIHC	0.70255	0.62963	0.789625	0.616608	0.658358	0.716695
BLCA	0	0.813417	0.183206	0.334456	0.657382	0.294803
SKCM	0.716012	0.664962	0.556202	0.466392	0.63369	0.586777
STAD	0.195599	0.59447	0.766497	0.728311	0.643655	0.672026
PRAD	0.340498	0.905993	0.221218	0.494632	0.412556	0.384511
THCA	0.225756	0.235461	0.519038	0.354927	0.151132	0.359934
HNSC	0.565097	0.601336	0.69589	0.550691	0.663657	0.597403
OV	1	0.921788	0.794258	0.56295	0.497409	0.633554
UCEC	0.727848	0.745098	0.360465	0.29108	0.641026	0.497076
UCS	0.44114	0.429672	0.37472	0.466942	0.399356	0.400962
COAD	0.646154	0.631016	0.444156	0.45481	0.5	0.454308
READ	0.452381	0.544521	0.248188	0.273902	0.35396	0.36811
LUAD	0.65286	0.61844	0.791469	0.620573	0.726496	0.633436
LUSC	0.753927	0.549832	0.685022	0.523161	0.732	0.544434
BRCA	0.892857	0.849117	0.748428	0.766667	0.805668	0.807249
GBM	0.761905	0.455882	0.419355	0.284091	0.269841	0.423237
LGG	0.345813	0.415346	0.0821818	0.350355	0.404485	0.357659
KICH	0.164778	0.325077	0.121833	0.252747	0.120407	0.200937
KIRP	0.476804	0.633987	0.238953	0.608899	0.301124	0.429423
KIRC	0.447005	0.36891	0.660377	0.424312	0.37659	0.467593

## Sheet: Figure 3b-g
cell	cancer	p_value	Odds Ratio	Low 95% CI	High 95% CI	sig	sigAndOR
B-cell	CHOL	0.0025004	1.21244	1.06843	1.37589	sig	1
B-cell	DLBC	1.07785e-05	1.46051	1.23147	1.73065	sig	1
B-cell	UVM	0.00107329	0.644008	0.482809	0.84708	sig	0
B-cell	MESO	0.113808	1.15049	0.962046	1.37314	non_sig	0
B-cell	THYM	5.45276e-120	3.25916	2.93748	3.6185	sig	1
B-cell	TGCT	7.59868e-126	3.82146	3.38655	4.31966	sig	1
B-cell	ESCA	2.99695e-11	1.6543	1.42471	1.91969	sig	1
B-cell	PAAD	0.250623	1.14998	0.910981	1.45553	non_sig	0
B-cell	SARC	5.62675e-31	5.53517	4.01181	7.74172	sig	1
B-cell	PCPG	1.83425e-05	0.397091	0.238091	0.631373	sig	0
B-cell	ACC	3.68208e-10	0.400967	0.286588	0.549772	sig	0
B-cell	CESC	3.56335e-37	7.04321	4.95371	10.2321	sig	1
B-cell	LIHC	2.35977e-25	3.26474	2.5724	4.1669	sig	1
B-cell	BLCA	1	0	0	2	non_sig	0
B-cell	SKCM	4.53495e-78	9.01403	7.01795	11.6548	sig	1
B-cell	STAD	1.39777e-08	0.504731	0.388709	0.648967	sig	0
B-cell	PRAD	4.89641e-25	0.468828	0.40331	0.544177	sig	0
B-cell	THCA	1.96043e-24	0.495839	0.429464	0.571271	sig	0
B-cell	HNSC	1.30492e-20	2.76577	2.22083	3.44921	sig	1
B-cell	OV	0.000385337	2	2.68372	2	sig	1
B-cell	UCEC	1.08577e-31	7.14068	4.96796	10.4347	sig	1
B-cell	UCS	0.0154221	1.20211	1.03507	1.39548	sig	1
B-cell	COAD	1.3332e-08	4.23944	2.48397	7.40704	sig	1
B-cell	READ	6.37705e-05	2.49188	1.57153	3.93059	sig	1
B-cell	LUAD	4.97165e-34	3.1213	2.57583	3.79195	sig	1
B-cell	LUSC	2.36264e-74	7.5062	5.89641	9.62676	sig	1
B-cell	BRCA	1.93201e-44	9.40043	6.27135	14.6239	sig	1
B-cell	GBM	0.000351098	5.47781	1.91513	19.1375	sig	1
B-cell	LGG	2.46249e-08	1.49714	1.29884	1.72369	sig	1
B-cell	KICH	8.22531e-15	0.534457	0.450282	0.631947	sig	0
B-cell	KIRP	1.98986e-16	2.417	1.95593	2.98537	sig	1
B-cell	KIRC	0.000120767	1.72135	1.29805	2.27785	sig	1
CD4 T cell	CHOL	0.000136604	1.31273	1.13911	1.51312	sig	1
CD4 T cell	DLBC	2.56245e-14	1.74057	1.50717	2.00957	sig	1
CD4 T cell	UVM	0.00235403	0.620552	0.441718	0.853951	sig	0
CD4 T cell	MESO	0.00326795	1.39496	1.11515	1.74087	sig	1
CD4 T cell	THYM	1.02892e-77	2.41137	2.19344	2.65162	sig	1
CD4 T cell	TGCT	0.00110521	1.21524	1.0788	1.37019	sig	1
CD4 T cell	ESCA	2.69239e-70	7.20674	5.63516	9.29147	sig	1
CD4 T cell	PAAD	0.886706	1.01068	0.876843	1.16557	non_sig	0
CD4 T cell	SARC	1.40287e-19	1.87885	1.63694	2.1562	sig	1
CD4 T cell	PCPG	4.98907e-54	4.39334	3.63048	5.32216	sig	1
CD4 T cell	ACC	6.66824e-12	2.6613	2.00807	3.51995	sig	1
CD4 T cell	CESC	9.38247e-45	7.15785	5.18937	10.0488	sig	1
CD4 T cell	LIHC	1.61397e-24	2.40279	2.01852	2.86519	sig	1
CD4 T cell	BLCA	1.59458e-112	10.3635	8.16212	13.2765	sig	1
CD4 T cell	SKCM	9.05546e-75	7.15768	5.73208	8.97073	sig	1
CD4 T cell	STAD	1.00593e-87	3.69075	3.23434	4.2146	sig	1
CD4 T cell	PRAD	1.47873e-155	11.6027	9.15864	14.8718	sig	1
CD4 T cell	THCA	5.63469e-23	0.522341	0.45568	0.597663	sig	0
CD4 T cell	HNSC	1.44107e-33	3.29465	2.69783	4.03117	sig	1
CD4 T cell	OV	1.34048e-23	8.41771	4.86562	15.7589	sig	1
CD4 T cell	UCEC	5.17162e-33	7.80703	5.36061	11.5911	sig	1
CD4 T cell	UCS	0.165365	1.1356	0.944321	1.36422	non_sig	0
CD4 T cell	COAD	5.45329e-41	4.30349	3.44668	5.38961	sig	1
CD4 T cell	READ	1.10868e-27	3.83196	3.00143	4.89931	sig	1
CD4 T cell	LUAD	1.98872e-36	2.73874	2.32937	3.22425	sig	1
CD4 T cell	LUSC	1.78641e-55	3.10342	2.6883	3.58414	sig	1
CD4 T cell	BRCA	3.07433e-87	6.82186	5.44104	8.63101	sig	1
CD4 T cell	GBM	0.164797	1.43269	0.857661	2.37869	non_sig	0
CD4 T cell	LGG	1.35976e-31	2.15706	1.89685	2.4519	sig	1
CD4 T cell	KICH	6.33676e-08	1.5083	1.2986	1.74943	sig	1
CD4 T cell	KIRP	1.64144e-38	4.69548	3.67963	6.01533	sig	1
CD4 T cell	KIRC	0.0391625	1.24037	1.0078	1.52268	sig	1
CD8 T cell	CHOL	0.00771777	1.21373	1.05172	1.40073	sig	1
CD8 T cell	DLBC	0.0143455	1.26192	1.04497	1.52171	sig	1
CD8 T cell	UVM	0.957886	0.988883	0.796619	1.22028	non_sig	0
CD8 T cell	MESO	9.83881e-11	0.503079	0.400236	0.627935	sig	0
CD8 T cell	THYM	1.25044e-126	4.82324	4.18086	5.57832	sig	1
CD8 T cell	TGCT	9.14334e-71	2.6896	2.39475	3.02503	sig	1
CD8 T cell	ESCA	0.115394	1.28222	0.938103	1.743	non_sig	0
CD8 T cell	PAAD	3.43904e-39	0.409617	0.356501	0.470177	sig	0
CD8 T cell	SARC	4.47899e-28	6.52514	4.45783	9.76661	sig	1
CD8 T cell	PCPG	0.0303319	0.787695	0.630659	0.977729	sig	0
CD8 T cell	ACC	1.11503e-12	1.75372	1.50207	2.04511	sig	1
CD8 T cell	CESC	3.96848e-51	9.00588	6.35751	13.0649	sig	1
CD8 T cell	LIHC	2.00906e-43	5.29168	4.0511	6.98522	sig	1
CD8 T cell	BLCA	8.83929e-43	0.389723	0.336246	0.450501	sig	0
CD8 T cell	SKCM	2.51272e-57	4.51967	3.74827	5.45553	sig	1
CD8 T cell	STAD	2.0805e-77	7.64657	6.00845	9.80952	sig	1
CD8 T cell	PRAD	1.65171e-154	0.205913	0.180871	0.233951	sig	0
CD8 T cell	THCA	3.15607e-16	2.15271	1.78634	2.59509	sig	1
CD8 T cell	HNSC	3.44212e-48	5.03343	3.98694	6.38718	sig	1
CD8 T cell	OV	3.30982e-10	2.7353	1.93974	3.93085	sig	1
CD8 T cell	UCEC	0.117366	1.43476	0.889847	2.27621	non_sig	0
CD8 T cell	UCS	0.0962448	0.884189	0.763692	1.02255	non_sig	0
CD8 T cell	COAD	3.05475e-09	1.90403	1.53603	2.35728	sig	1
CD8 T cell	READ	0.8778	0.980385	0.795117	1.20325	non_sig	0
CD8 T cell	LUAD	7.8923e-33	6.11986	4.35246	8.76594	sig	1
CD8 T cell	LUSC	1.38235e-63	5.33586	4.33572	6.59107	sig	1
CD8 T cell	BRCA	6.16653e-34	3.40456	2.74606	4.24424	sig	1
CD8 T cell	GBM	0.261207	1.23525	0.845143	1.79484	non_sig	0
CD8 T cell	LGG	3.52988e-79	0.202832	0.164769	0.247762	sig	0
CD8 T cell	KICH	1.12628e-56	0.326842	0.279786	0.380513	sig	0
CD8 T cell	KIRP	0.000118367	0.757534	0.654704	0.874737	sig	0
CD8 T cell	KIRC	3.55063e-24	4.24315	3.1581	5.7416	sig	1
Neutrophil	CHOL	3.03458e-11	1.45781	1.30238	1.63213	sig	1
Neutrophil	DLBC	0.195164	0.917501	0.805156	1.0446	non_sig	0
Neutrophil	UVM	0.0634185	1.17582	0.988689	1.39513	non_sig	0
Neutrophil	MESO	0.0130495	1.37208	1.06306	1.76517	sig	1
Neutrophil	THYM	6.70462e-59	0.31972	0.27548	0.370331	sig	0
Neutrophil	TGCT	8.08267e-23	1.93521	1.68535	2.22672	sig	1
Neutrophil	ESCA	4.19008e-63	4.25245	3.56116	5.08927	sig	1
Neutrophil	PAAD	8.46047e-05	1.33473	1.15283	1.54708	sig	1
Neutrophil	SARC	2.45696e-17	2.18246	1.81524	2.62531	sig	1
Neutrophil	PCPG	1.43666e-21	0.42025	0.34378	0.510533	sig	0
Neutrophil	ACC	1.26006e-10	1.75532	1.47802	2.08107	sig	1
Neutrophil	CESC	1.87545e-32	3.64313	2.90202	4.5956	sig	1
Neutrophil	LIHC	1.80548e-19	2.24188	1.87115	2.69036	sig	1
Neutrophil	BLCA	0.622656	1.0293	0.917329	1.15425	non_sig	0
Neutrophil	SKCM	9.62368e-45	3.17189	2.70141	3.72384	sig	1
Neutrophil	STAD	3.1851e-72	6.25658	5.02773	7.82658	sig	1
Neutrophil	PRAD	0.504294	0.959554	0.850338	1.08279	non_sig	0
Neutrophil	THCA	0.35338	1.05325	0.941977	1.17709	non_sig	0
Neutrophil	HNSC	5.55148e-22	2.62965	2.15201	3.21635	sig	1
Neutrophil	OV	0.181656	0.887685	0.743924	1.06013	non_sig	0
Neutrophil	UCEC	0.816683	1.04146	0.758226	1.41613	non_sig	0
Neutrophil	UCS	4.2601e-07	1.37413	1.2129	1.55656	sig	1
Neutrophil	COAD	1.81423e-18	2.07697	1.76213	2.44678	sig	1
Neutrophil	READ	0.304479	1.13064	0.888778	1.42997	non_sig	0
Neutrophil	LUAD	4.49308e-31	2.72184	2.2838	3.24916	sig	1
Neutrophil	LUSC	6.13972e-56	2.83843	2.49	3.23674	sig	1
Neutrophil	BRCA	1.9071e-46	3.83679	3.13453	4.72059	sig	1
Neutrophil	GBM	0.0178068	0.671332	0.472284	0.941736	sig	0
Neutrophil	LGG	6.59247e-13	1.57174	1.38892	1.77745	sig	1
Neutrophil	KICH	1	0.998124	0.695295	1.41053	non_sig	0
Neutrophil	KIRP	5.29586e-47	4.32313	3.5198	5.32149	sig	1
Neutrophil	KIRC	5.68413e-06	1.58557	1.29655	1.93625	sig	1
Macrophage	CHOL	5.074e-05	1.28949	1.13825	1.46102	sig	1
Macrophage	DLBC	0.00339211	1.35943	1.1039	1.67163	sig	1
Macrophage	UVM	2.92717e-05	0.555026	0.407445	0.743337	sig	0
Macrophage	MESO	0.109244	1.22631	0.951496	1.57439	non_sig	0
Macrophage	THYM	1.24485e-66	3.11914	2.718	3.58597	sig	1
Macrophage	TGCT	0.039157	1.52207	1.01169	2.34181	sig	1
Macrophage	ESCA	2.67573e-17	1.90882	1.64142	2.21906	sig	1
Macrophage	PAAD	0.490122	1.0448	0.92199	1.18445	non_sig	0
Macrophage	SARC	0.0335073	1.1369	1.00836	1.28125	sig	1
Macrophage	PCPG	6.1612e-07	0.64498	0.536687	0.77181	sig	0
Macrophage	ACC	2.20885e-09	1.65919	1.40509	1.95586	sig	1
Macrophage	CESC	9.10103e-09	2.99241	2.0103	4.51495	sig	1
Macrophage	LIHC	3.37086e-35	2.79037	2.35494	3.3128	sig	1
Macrophage	BLCA	1.35081e-38	4.21477	3.35404	5.3161	sig	1
Macrophage	SKCM	8.73491e-62	6.13505	4.90975	7.68896	sig	1
Macrophage	STAD	1.85661e-108	4.59333	3.99111	5.29299	sig	1
Macrophage	PRAD	3.15525e-13	0.642922	0.56941	0.725559	sig	0
Macrophage	THCA	1.23038e-77	0.274412	0.235069	0.319267	sig	0
Macrophage	HNSC	3.517e-49	4.38732	3.56503	5.4175	sig	1
Macrophage	OV	0.00945785	0.681409	0.506746	0.91617	sig	0
Macrophage	UCEC	4.55694e-11	4.61683	2.84128	7.64072	sig	1
Macrophage	UCS	0.966034	0.993587	0.837139	1.17776	non_sig	0
Macrophage	COAD	3.05117e-20	2.46067	2.02843	2.98511	sig	1
Macrophage	READ	2.57362e-06	1.69041	1.35718	2.09905	sig	1
Macrophage	LUAD	1.33928e-25	4.26957	3.17244	5.80644	sig	1
Macrophage	LUSC	6.34097e-89	6.87712	5.59221	8.49978	sig	1
Macrophage	BRCA	5.29616e-26	4.61976	3.34359	6.49137	sig	1
Macrophage	GBM	0.115769	0.628103	0.336956	1.11901	non_sig	0
Macrophage	LGG	1.99829e-27	2.04441	1.79731	2.32419	sig	1
Macrophage	KICH	2.10742e-37	0.349611	0.290769	0.418173	sig	0
Macrophage	KIRP	0.416716	1.09058	0.878008	1.34902	non_sig	0
Macrophage	KIRC	0.0204104	1.28262	1.03319	1.5881	sig	1
Dendritic	CHOL	1.68073e-05	1.34009	1.17118	1.53364	sig	1
Dendritic	DLBC	0.697817	0.961407	0.789083	1.1683	non_sig	0
Dendritic	UVM	0.00173872	0.681996	0.527148	0.873126	sig	0
Dendritic	MESO	2.16704e-08	0.68384	0.595439	0.78406	sig	0
Dendritic	THYM	1.3101e-127	3.17516	2.87961	3.50251	sig	1
Dendritic	TGCT	5.63338e-93	3.32302	2.9311	3.77445	sig	1
Dendritic	ESCA	0.000247303	1.41074	1.171	1.69699	sig	1
Dendritic	PAAD	1.57475e-09	0.690414	0.611319	0.779655	sig	0
Dendritic	SARC	7.9493e-14	1.60168	1.41407	1.81365	sig	1
Dendritic	PCPG	1.29769e-19	2.48593	2.04256	3.02266	sig	1
Dendritic	ACC	6.18607e-05	1.4717	1.21624	1.77589	sig	1
Dendritic	CESC	2.0555e-31	3.05906	2.51269	3.73426	sig	1
Dendritic	LIHC	9.2964e-48	3.69615	3.05928	4.48097	sig	1
Dendritic	BLCA	2.55688e-05	0.794403	0.712025	0.885824	sig	0
Dendritic	SKCM	3.97205e-81	5.35435	4.49127	6.39003	sig	1
Dendritic	STAD	9.30915e-78	4.89692	4.10618	5.85524	sig	1
Dendritic	PRAD	3.61065e-24	0.551895	0.490401	0.620733	sig	0
Dendritic	THCA	0.157952	1.08375	0.969104	1.21142	non_sig	0
Dendritic	HNSC	2.05356e-39	3.29542	2.74368	3.96395	sig	1
Dendritic	OV	0.0558418	1.2121	0.992643	1.48388	non_sig	0
Dendritic	UCEC	2.47944e-09	2.57325	1.87446	3.53203	sig	1
Dendritic	UCS	1	1.00085	0.874138	1.14515	non_sig	0
Dendritic	COAD	1.1568e-20	2.09637	1.79219	2.45135	sig	1
Dendritic	READ	1.3724e-09	1.82789	1.50339	2.21815	sig	1
Dendritic	LUAD	5.81607e-38	2.91427	2.46145	3.45647	sig	1
Dendritic	LUSC	8.05496e-65	3.12415	2.73493	3.56932	sig	1
Dendritic	BRCA	1.47554e-65	4.9888	4.04701	6.18996	sig	1
Dendritic	GBM	0.0131701	1.26867	1.04758	1.53454	sig	1
Dendritic	LGG	9.68587e-15	1.63166	1.44125	1.84607	sig	1
Dendritic	KICH	9.71029e-09	0.683089	0.596538	0.780917	sig	0
Dendritic	KIRP	7.08958e-13	1.99548	1.65158	2.40823	sig	1
Dendritic	KIRC	1.26197e-10	1.90894	1.56308	2.3299	sig	1

## Sheet: Figure 4d-f
LINC00944
	cancer	normal
BRCA	1707.94	1615.76
KICH	568.368	1107.94
KIRC	20274.5	926.855
HNSC	10019.4	1356.17
LUAD	5951.94	2291.05
COAD	2661.53	2857.05
RP11-325F22.2
	cancer	normal
BRCA	2932.28	6270.59
LIHC	1691.03	5213.66
BLCA	3559.75	7930.62
KIRP	2179.83	8200.69
LUAD	10716	14211.3
LUSC	8586.76	18241.5
COAD	4855.01	26114.8
READ	4464.19	15538.6

## Sheet: Figure-5b,e
Sample	tumor_stage	age_at_diagnosis	vital_status	cigarettes_per_day	weight	gender	year_of_birth	disease	SurvivalTime	Subtype
TCGA-05-4244	stage iv	25752	alive	2.08219	NA	male	1939	LUAD	0	2
TCGA-05-4249	stage ib	24532	alive	2.84932	NA	male	1940	LUAD	1523	3
TCGA-05-4250	stage iiia	29068	dead	2.57534	NA	female	1928	LUAD	121	3
TCGA-05-4382	stage ib	24868	alive	3.39726	NA	male	1941	LUAD	607	3
TCGA-05-4384	stage iiia	24411	alive	1.09589	NA	male	1943	LUAD	426	3
TCGA-05-4389	stage ia	25660	alive	2.35616	NA	male	1935	LUAD	1369	2
TCGA-05-4390	stage ib	21430	alive	0.821918	NA	female	1947	LUAD	1126	3
TCGA-05-4395	stage iiib	27971	dead	NA	NA	male	1930	LUAD	0	2
TCGA-05-4396	stage iiib	28094	dead	1.0411	NA	male	1930	LUAD	303	1
TCGA-05-4397	stage iib	23833	dead	2.46575	NA	male	1941	LUAD	731	1
TCGA-05-4398	stage iiib	17471	alive	3.94521	NA	female	1959	LUAD	1431	3
TCGA-05-4402	stage iv	20819	dead	NA	NA	female	1950	LUAD	244	3
TCGA-05-4403	stage ib	27881	alive	NA	NA	male	1930	LUAD	578	1
TCGA-05-4405	stage ib	27241	alive	3.56164	NA	female	1932	LUAD	610	3
TCGA-05-4410	stage ib	22888	alive	5.36986	NA	male	1945	LUAD	0	2
TCGA-05-4415	stage iiib	20880	dead	1.58904	NA	male	1951	LUAD	91	1
TCGA-05-4417	stage ib	18780	alive	3.06849	NA	female	1957	LUAD	455	3
TCGA-05-4418	stage iiia	25417	dead	1.36986	NA	male	1939	LUAD	274	3
TCGA-05-4420	stage ib	15159	alive	2.08219	NA	male	1967	LUAD	912	3
TCGA-05-4422	stage ib	24837	alive	8.05479	NA	male	1940	LUAD	365	2
TCGA-05-4424	stage iib	25689	alive	2.73973	NA	male	1938	LUAD	913	3
TCGA-05-4425	stage iv	25902	alive	1.53425	NA	female	1938	LUAD	669	3
TCGA-05-4426	stage ib	26084	alive	1.09589	NA	male	1937	LUAD	791	3
TCGA-05-4427	stage iib	23893	alive	0.438356	NA	female	1943	LUAD	791	3
TCGA-05-4430	stage ib	21884	alive	4.38356	NA	female	1949	LUAD	761	3
TCGA-05-4432	stage iib	24350	alive	3.17808	NA	male	1942	LUAD	761	1
TCGA-05-4433	stage ib	30194	alive	0.0547945	NA	male	1926	LUAD	730	2
TCGA-05-4434	stage iv	24472	dead	0.821918	NA	female	1941	LUAD	457	2
TCGA-05-5420	stage iiia	24472	alive	2.19178	NA	male	1941	LUAD	457	3
TCGA-05-5423	stage iib	23863	alive	3.94521	NA	male	1941	LUAD	151	3
TCGA-05-5425	stage iib	25020	alive	2.19178	NA	male	1941	LUAD	882	3
TCGA-05-5428	stage iia	21061	alive	1.64384	NA	male	1953	LUAD	670	3
TCGA-05-5429	stage iiia	22066	dead	NA	NA	male	1950	LUAD	275	1
TCGA-05-5715	stage ib	25383	alive	NA	NA	female	1941	LUAD	62	1
TCGA-18-3406	stage ia	24477	dead	10.9589	NA	male	1936	LUSC	371	1
TCGA-18-3407	stage ib	26615	dead	2.19178	NA	male	1931	LUSC	136	1
TCGA-18-3408	stage ib	28171	dead	1.64384	NA	female	1927	LUSC	2304	1
TCGA-18-3409	stage ia	27154	alive	1.09589	NA	male	1930	LUSC	3747	3
TCGA-18-3410	stage iib	29827	dead	NA	NA	male	1923	LUSC	146	2
TCGA-18-3411	stage iiia	23370	alive	2.73973	NA	female	1942	LUSC	3576	1
TCGA-18-3412	stage ib	19025	dead	1.36986	NA	male	1953	LUSC	345	1
TCGA-18-3414	stage iv	26938	dead	1.36986	NA	male	1932	LUSC	716	1
TCGA-18-3415	stage ib	28430	dead	1.64384	NA	male	1929	LUSC	2803	1
TCGA-18-3416	stage iib	30435	dead	2.19178	NA	male	1923	LUSC	973	2
TCGA-18-3417	stage iv	24019	dead	1.36986	NA	male	1941	LUSC	1097	1
TCGA-18-3419	stage iib	26813	alive	2.73973	NA	male	1934	LUSC	2811	2
TCGA-18-3421	stage ib	23972	alive	2.19178	NA	male	1942	LUSC	2645	3
TCGA-18-4083	stage iib	23125	dead	2.46575	NA	male	1942	LUSC	188	1
TCGA-18-4086	stage ib	23731	dead	1.64384	NA	male	1945	LUSC	85	3
TCGA-18-4721	stage ia	27076	alive	NA	NA	male	1928	LUSC	4694	2
TCGA-18-5592	stage iib	21020	alive	2.19178	NA	male	1953	LUSC	1519	1
TCGA-18-5595	stage ib	18611	dead	NA	NA	male	1958	LUSC	827	1
TCGA-21-1070	stage iiia	22273	alive	0.821918	NA	female	1940	LUSC	3636	2
TCGA-21-1071	stage ib	24515	dead	4.93151	NA	male	1934	LUSC	1426	2
TCGA-21-1072	stage ib	27397	alive	NA	NA	male	1926	LUSC	3016	1
TCGA-21-1075	stage iib	21093	alive	4.05479	NA	male	1945	LUSC	2134	1
TCGA-21-1076	stage ib	19863	alive	1.91781	NA	female	1951	LUSC	1852	2
TCGA-21-1076	stage ib	19863	alive	1.91781	NA	female	1951	LUSC	1852	2
TCGA-21-1077	stage iib	23523	dead	3.06849	NA	male	1942	LUSC	1058	3
TCGA-21-1078	stage ib	28125	dead	0.493151	NA	male	1929	LUSC	474	1
TCGA-21-1079	stage iiia	26176	dead	4.38356	NA	male	1924	LUSC	965	1
TCGA-21-1080	stage ib	24253	alive	5.47945	NA	male	1930	LUSC	3724	3
TCGA-21-1081	stage iib	25440	dead	2.46575	NA	male	1927	LUSC	284	1
TCGA-21-1082	stage ib	22492	alive	NA	NA	male	1936	LUSC	3644	3
TCGA-21-1083	stage ia	27708	dead	13.1507	NA	male	1922	LUSC	1315	2
TCGA-21-5782	stage ib	24969	dead	2.63014	NA	female	1936	LUSC	962	2
TCGA-21-5783	stage ib	27904	dead	NA	NA	male	1928	LUSC	2680	1
TCGA-21-5784	stage ib	29362	alive	0.767123	NA	female	1928	LUSC	1268	1
TCGA-21-5786	stage ib	23649	alive	4.10959	NA	male	1945	LUSC	1032	1
TCGA-21-5787	stage iiia	24071	dead	5.47945	NA	male	1944	LUSC	329	1
TCGA-21-A5DI	stage ia	28374	alive	NA	NA	male	1929	LUSC	979	1
TCGA-22-0940	stage iia	26272	dead	1.36986	NA	male	1929	LUSC	669	2
TCGA-22-0944	stage ib	22329	dead	2.08219	NA	male	1939	LUSC	223	1
TCGA-22-1000	stage ib	27901	dead	2.19178	NA	male	1924	LUSC	454	3
TCGA-22-1002	stage ia	25359	dead	4.65753	NA	male	1932	LUSC	131	1
TCGA-22-1005	stage ia	23322	dead	2.19178	NA	male	1938	LUSC	1953	3
TCGA-22-1011	stage ib	26732	dead	4.54795	NA	male	1928	LUSC	53	3
TCGA-22-1012	stage ib	29273	dead	3.28767	NA	female	1921	LUSC	429	3
TCGA-22-1016	stage ib	24078	dead	2.19178	NA	male	1936	LUSC	822	1
TCGA-22-1017	stage ia	22880	dead	NA	NA	male	1937	LUSC	1485	3
TCGA-22-4591	stage iiia	29250	dead	NA	NA	male	1921	LUSC	623	3
TCGA-22-4593	stage iia	28385	dead	1.64384	NA	male	1925	LUSC	1067	1
TCGA-22-4594	stage iiia	22115	dead	2.19178	NA	female	1942	LUSC	1470	3
TCGA-22-4595	stage iiia	21146	dead	2.0274	NA	male	1945	LUSC	734	3
TCGA-22-4596	stage ib	25448	dead	2.19178	NA	female	1933	LUSC	17	3
TCGA-22-4599	stage ib	26925	dead	1.36986	NA	female	1929	LUSC	1161	2
TCGA-22-4601	stage iiia	26937	dead	3.28767	NA	female	1930	LUSC	1057	1
TCGA-22-4604	stage iia	26952	dead	2.73973	NA	male	1930	LUSC	399	2
TCGA-22-4605	stage ib	28623	dead	4.10959	NA	female	1925	LUSC	974	1
TCGA-22-4607	stage ib	27601	dead	1.09589	NA	male	1928	LUSC	587	1
TCGA-22-4609	stage ia	29844	dead	4.21918	NA	male	1922	LUSC	291	3
TCGA-22-4613	stage ia	26722	dead	1.64384	NA	female	1931	LUSC	358	1
TCGA-22-5471	stage ib	27749	alive	2.73973	NA	male	1930	LUSC	1845	1
TCGA-22-5472	stage ib	24482	dead	1.91781	NA	male	1938	LUSC	1975	3
TCGA-22-5473	not reported	28826	dead	2.46575	NA	male	1927	LUSC	1933	3
TCGA-22-5474	stage ib	27271	dead	2.73973	NA	male	1931	LUSC	445	2
TCGA-22-5477	stage ia	24055	dead	5.47945	NA	male	1939	LUSC	1346	1
TCGA-22-5478	stage ib	28978	dead	NA	NA	male	1925	LUSC	24	3
TCGA-22-5479	stage ib	23563	dead	1.91781	NA	male	1940	LUSC	2625	3
TCGA-22-5480	stage ia	24245	dead	2.73973	NA	female	1936	LUSC	2170	2
TCGA-22-5481	stage iib	26419	dead	4.10959	NA	female	1930	LUSC	2409	2
TCGA-22-5482	stage ib	29657	dead	3.28767	NA	male	1924	LUSC	357	1
TCGA-22-5483	stage iia	27109	dead	2.73973	NA	male	1931	LUSC	573	1
TCGA-22-5485	stage ia	21488	dead	3.28767	NA	female	1943	LUSC	916	3
TCGA-22-5489	stage ia	23618	dead	3.83562	NA	male	1939	LUSC	1912	2
TCGA-22-5491	stage ia	27145	dead	3.12329	NA	male	1929	LUSC	1713	1
TCGA-22-5492	stage iiia	26838	dead	2.73973	NA	female	1930	LUSC	506	3
TCGA-22-A5C4	stage iia	25629	alive	4.38356	NA	male	1942	LUSC	671	2
TCGA-33-4532	stage ib	25169	dead	2.90411	NA	male	1933	LUSC	3924	1
TCGA-33-4533	stage ib	28001	alive	2.73973	NA	female	1925	LUSC	4068	1
TCGA-33-4538	stage iiia	24174	dead	2.79452	NA	male	1936	LUSC	2979	1
TCGA-33-4547	stage ib	25056	alive	2.19178	NA	male	1939	LUSC	2419	1
TCGA-33-4566	stage ib	14643	dead	1.09589	NA	male	1956	LUSC	5287	2
TCGA-33-4582	stage ia	20402	dead	4.71233	NA	male	1945	LUSC	3149	1
TCGA-33-4583	stage ia	26799	dead	2.52055	NA	male	1926	LUSC	4601	1
TCGA-33-4586	stage iiia	21148	dead	5.91781	NA	male	1950	LUSC	428	3
TCGA-33-4587	stage ib	23062	dead	NA	NA	female	1940	LUSC	1656	3
TCGA-33-4589	stage iib	22754	dead	2.46575	NA	female	1930	LUSC	47	1
TCGA-33-6737	stage iiia	26033	dead	1.09589	NA	male	1937	LUSC	601	1
TCGA-33-6738	stage iiia	29368	alive	2.73973	NA	male	1929	LUSC	1927	3
TCGA-33-A4WN	stage ib	22268	dead	3.28767	NA	male	1951	LUSC	143	3
TCGA-33-A5GW	stage iia	24586	dead	2.73973	NA	male	1945	LUSC	9	3
TCGA-33-AAS8	stage ia	21675	dead	3.28767	NA	female	1939	LUSC	1114	2
TCGA-33-AASB	stage ib	24183	dead	2.19178	NA	male	1936	LUSC	211	3
TCGA-33-AASD	stage ia	30623	dead	4.60274	NA	male	1918	LUSC	3376	1
TCGA-33-AASI	stage iib	23965	dead	3.28767	NA	female	1943	LUSC	1344	3
TCGA-33-AASJ	stage ib	22179	dead	NA	NA	male	1939	LUSC	3600	1
TCGA-33-AASL	stage ia	20940	dead	3.28767	NA	female	1943	LUSC	826	1
TCGA-34-2596	stage iib	25574	dead	3.28767	NA	male	1934	LUSC	80	2
TCGA-34-2600	stage ia	28072	dead	2.73973	NA	female	1924	LUSC	1874	1
TCGA-34-2608	stage ib	30958	dead	3.28767	NA	male	1915	LUSC	1000	3
TCGA-34-5231	stage ia	26525	dead	2.73973	NA	male	1934	LUSC	1984	1
TCGA-34-5232	stage iia	27633	alive	NA	NA	female	1931	LUSC	2471	2
TCGA-34-5234	stage ia	26072	alive	2.19178	NA	female	1936	LUSC	2271	3
TCGA-34-5236	stage iib	21935	dead	NA	NA	male	1947	LUSC	276	3
TCGA-34-5239	stage iiia	27528	alive	NA	NA	male	1935	LUSC	1834	3
TCGA-34-5240	stage iib	26735	alive	3.06849	NA	female	1936	LUSC	1541	3
TCGA-34-5241	stage ib	29098	dead	1.36986	NA	male	1930	LUSC	515	1
TCGA-34-5927	stage ia	25857	alive	NA	NA	female	1939	LUSC	1361	1
TCGA-34-5928	stage iib	30334	alive	2.19178	NA	female	1927	LUSC	1196	1
TCGA-34-5929	stage ib	28844	dead	2.19178	NA	female	1932	LUSC	151	1
TCGA-34-7107	stage ii	25677	dead	NA	NA	male	1941	LUSC	34	1
TCGA-34-8454	stage iiia	22913	alive	4.93151	NA	female	1949	LUSC	1180	1
TCGA-34-8455	stage iv	24624	dead	2.73973	NA	male	1944	LUSC	123	1
TCGA-34-8456	stage iia	26183	alive	1.09589	NA	female	1940	LUSC	804	3
TCGA-34-A5IX	stage iib	29391	alive	NA	NA	male	1932	LUSC	1031	1
TCGA-35-3615	stage ib	21076	alive	NA	NA	male	1950	LUAD	14	3
TCGA-35-4122	stage ia	25491	alive	2.46575	NA	male	1941	LUAD	225	3
TCGA-35-4123	stage ia	14064	alive	1.09589	NA	male	1972	LUAD	182	3
TCGA-35-5375	stage iiia	22628	alive	1.91781	NA	male	1949	LUAD	264	1
TCGA-37-3783	stage iiia	18728	alive	NA	NA	male	1955	LUSC	122	3
TCGA-37-3789	stage ib	23782	alive	NA	NA	male	1941	LUSC	13	1
TCGA-37-3792	stage ib	25502	alive	NA	NA	male	1937	LUSC	12	1
TCGA-37-4129	stage ia	19154	alive	1.64384	NA	female	1958	LUSC	242	1
TCGA-37-4130	stage ia	20652	alive	1.36986	NA	male	1954	LUSC	247	2
TCGA-37-4132	stage iv	22520	alive	NA	NA	female	1949	LUSC	227	3
TCGA-37-4133	stage iiia	23083	alive	2.19178	NA	male	1947	LUSC	238	1
TCGA-37-4135	stage ib	25041	alive	2.46575	NA	male	1942	LUSC	207	1
TCGA-37-4141	stage ia	24048	alive	NA	NA	female	1945	LUSC	12	1
TCGA-37-5819	stage iiia	23726	alive	2.46575	NA	male	1946	LUSC	103	2
TCGA-37-A5EL	stage iib	19371	dead	NA	NA	male	1958	LUSC	1143	1
TCGA-37-A5EM	stage ii	18011	alive	NA	NA	male	1962	LUSC	867	1
TCGA-37-A5EN	stage iiib	21600	alive	NA	NA	male	1952	LUSC	660	1
TCGA-38-4625	stage ib	24241	alive	2.73973	NA	female	1936	LUAD	2973	2
TCGA-38-4626	not reported	20903	alive	2.19178	NA	female	1946	LUAD	3674	1
TCGA-38-4627	stage iia	23510	dead	NA	NA	female	1939	LUAD	1147	3
TCGA-38-4628	stage iib	24057	dead	NA	NA	female	1937	LUAD	1492	3
TCGA-38-4629	stage iib	25104	dead	5.47945	NA	male	1935	LUAD	864	3
TCGA-38-4630	stage ib	27667	dead	NA	NA	female	1925	LUAD	1073	1
TCGA-38-4631	stage ib	26538	dead	2.19178	NA	female	1925	LUAD	354	1
TCGA-38-4632	stage iv	15418	dead	0.547945	NA	male	1956	LUAD	1357	3
TCGA-38-6178	stage iiia	25593	alive	NA	NA	female	1940	LUAD	448	1
TCGA-38-7271	stage ia	26440	dead	1.36986	NA	female	1934	LUAD	800	3
TCGA-38-A44F	stage ib	29534	alive	0.657534	NA	male	1932	LUAD	133	2
TCGA-39-5011	stage ia	25788	alive	2.46575	NA	female	1932	LUSC	4053	2
TCGA-39-5016	stage iia	16306	alive	2.19178	NA	male	1959	LUSC	3850	2
TCGA-39-5019	stage ib	25756	alive	1.64384	NA	male	1934	LUSC	3387	2
TCGA-39-5021	stage ib	25895	dead	6.24658	NA	male	1934	LUSC	2086	1
TCGA-39-5022	stage ib	27856	dead	1.91781	NA	male	1929	LUSC	1679	1
TCGA-39-5024	stage iiia	23975	alive	2.19178	NA	female	1940	LUSC	2510	3
TCGA-39-5027	stage ib	26714	alive	2.19178	NA	male	1933	LUSC	3108	1
TCGA-39-5028	stage iiia	27707	dead	1.64384	NA	male	1931	LUSC	52	1
TCGA-39-5029	stage iiia	24713	dead	10.5205	NA	male	1939	LUSC	740	2
TCGA-39-5030	stage iiia	29893	dead	0.438356	NA	female	1925	LUSC	59	2
TCGA-39-5031	stage ia	28106	dead	3.28767	NA	female	1931	LUSC	1841	1
TCGA-39-5034	stage iib	26682	dead	4.60274	NA	female	1934	LUSC	1107	1
TCGA-39-5035	stage ia	26383	alive	2.57534	NA	female	1935	LUSC	2080	1
TCGA-39-5036	stage ib	26963	alive	3.45205	NA	male	1934	LUSC	2165	1
TCGA-39-5037	stage iia	23868	alive	1.42466	NA	male	1942	LUSC	1690	1
TCGA-39-5039	stage iia	27781	dead	3.50685	NA	male	1932	LUSC	544	1
TCGA-39-5040	stage iiia	21790	dead	3.28767	NA	male	1949	LUSC	519	1
TCGA-43-2576	stage iiia	22805	alive	1.09589	NA	female	1947	LUSC	1223	2
TCGA-43-2578	stage ia	21747	dead	3.50685	NA	female	1950	LUSC	684	2
TCGA-43-2581	stage iiia	17447	alive	1.64384	NA	female	1962	LUSC	1176	1
TCGA-43-3394	stage ib	19310	dead	0.821918	NA	male	1957	LUSC	1190	1
TCGA-43-3920	stage ib	26059	alive	2.73973	NA	male	1938	LUSC	1007	1
TCGA-43-5668	stage iia	28635	dead	1.09589	NA	male	1932	LUSC	559	2
TCGA-43-5670	stage iia	25652	alive	1.64384	NA	male	1940	LUSC	849	1
TCGA-43-6143	stage ib	25820	alive	6.24658	NA	male	1940	LUSC	699	3
TCGA-43-6647	stage iib	25378	alive	1.9726	NA	female	1941	LUSC	757	1
TCGA-43-6770	stage ib	21683	alive	1.86301	NA	female	1952	LUSC	653	1
TCGA-43-6771	stage ib	31052	dead	2.19178	NA	male	1921	LUSC	166	1
TCGA-43-6773	stage iib	28036	dead	NA	NA	male	1932	LUSC	116	3
TCGA-43-7656	stage ia	25991	alive	2.46575	NA	male	1940	LUSC	596	2
TCGA-43-7657	stage ia	25042	alive	2.46575	NA	female	1943	LUSC	236	1
TCGA-43-7658	stage ia	27734	dead	0.657534	NA	female	1931	LUSC	2378	2
TCGA-43-8115	stage iia	26406	alive	3.05918	NA	female	1939	LUSC	407	2
TCGA-43-8116	stage ia	26790	alive	1.91781	NA	male	1938	LUSC	358	3
TCGA-43-8118	stage ia	20224	dead	1.09589	NA	female	1956	LUSC	89	1
TCGA-43-A474	stage iia	24286	alive	2.57534	NA	male	1946	LUSC	353	1
TCGA-43-A475	stage iib	24680	alive	5.47945	NA	female	1945	LUSC	296	2
TCGA-43-A56U	stage ia	27847	alive	1.12329	NA	female	1936	LUSC	432	3
TCGA-43-A56V	stage iiia	22475	alive	2.63014	NA	male	1951	LUSC	366	3
TCGA-44-2655	stage ia	23854	alive	1.64384	NA	female	1944	LUAD	1324	3
TCGA-44-2656	stage ib	21766	alive	1.26027	NA	male	1950	LUAD	1429	2
TCGA-44-2656	stage ib	21766	alive	1.26027	NA	male	1950	LUAD	1429	3
TCGA-44-2656	stage ib	21766	alive	1.26027	NA	male	1950	LUAD	1429	2
TCGA-44-2657	stage ib	27298	alive	1.36986	NA	female	1935	LUAD	1351	3
TCGA-44-2659	stage iib	23808	alive	3.12329	NA	female	1944	LUAD	1367	1
TCGA-44-2661	stage ia	25313	alive	NA	NA	female	1940	LUAD	1159	3
TCGA-44-2662	stage ib	24014	alive	3.06849	NA	male	1944	LUAD	1280	2
TCGA-44-2662	stage ib	24014	alive	3.06849	NA	male	1944	LUAD	1280	2
TCGA-44-2662	stage ib	24014	alive	3.06849	NA	male	1944	LUAD	1280	3
TCGA-44-2665	stage iib	20349	alive	NA	NA	female	1954	LUAD	1301	1
TCGA-44-2666	stage ib	15970	dead	1.64384	NA	male	1966	LUAD	97	3
TCGA-44-2666	stage ib	15970	dead	1.64384	NA	male	1966	LUAD	97	1
TCGA-44-2666	stage ib	15970	dead	1.64384	NA	male	1966	LUAD	97	2
TCGA-44-2668	stage ib	18856	dead	3.28767	NA	male	1958	LUAD	761	2
TCGA-44-2668	stage ib	18856	dead	3.28767	NA	male	1958	LUAD	761	2
TCGA-44-2668	stage ib	18856	dead	3.28767	NA	male	1958	LUAD	761	2
TCGA-44-3396	stage iiia	27073	alive	2.73973	NA	female	1935	LUAD	1130	3
TCGA-44-3398	stage ia	28392	alive	3.28767	NA	female	1932	LUAD	1163	3
TCGA-44-3917	stage ib	12179	alive	0.876712	NA	female	1976	LUAD	1183	1
TCGA-44-3917	stage ib	12179	alive	0.876712	NA	female	1976	LUAD	1183	2
TCGA-44-3919	stage ia	26081	dead	NA	NA	female	1939	LUAD	1026	3
TCGA-44-4112	stage ib	22106	dead	1.64384	NA	female	1950	LUAD	808	2
TCGA-44-4112	stage ib	22106	dead	1.64384	NA	female	1950	LUAD	808	1
TCGA-44-5643	stage iiia	19426	alive	1.09589	NA	male	1957	LUAD	1013	3
TCGA-44-5644	stage ib	18644	alive	0.958904	NA	female	1959	LUAD	863	1
TCGA-44-6145	stage ia	22745	alive	4.10959	NA	female	1949	LUAD	595	3
TCGA-44-6146	stage iib	23378	alive	0.821918	NA	male	1946	LUAD	728	1
TCGA-44-6146	stage iib	23378	alive	0.821918	NA	male	1946	LUAD	728	1
TCGA-44-6146	stage iib	23378	alive	0.821918	NA	male	1946	LUAD	728	1
TCGA-44-6147	stage ia	24631	alive	NA	NA	female	1943	LUAD	845	1
TCGA-44-6147	stage ia	24631	alive	NA	NA	female	1943	LUAD	845	3
TCGA-44-6147	stage ia	24631	alive	NA	NA	female	1943	LUAD	845	2
TCGA-44-6148	stage ia	22138	alive	3.28767	NA	male	1951	LUAD	704	1
TCGA-44-6774	stage iiia	20462	alive	1.09589	NA	female	1955	LUAD	658	2
TCGA-44-6775	stage ib	26415	alive	1.36986	NA	female	1939	LUAD	705	2
TCGA-44-6775	stage ib	26415	alive	1.36986	NA	female	1939	LUAD	705	2
TCGA-44-6775	stage ib	26415	alive	1.36986	NA	female	1939	LUAD	705	3
TCGA-44-6776	stage ia	22150	alive	2.46575	NA	female	1945	LUAD	2616	1
TCGA-44-6777	stage ib	31234	dead	3.50685	NA	female	1921	LUAD	987	3
TCGA-44-6778	stage ia	21725	alive	0.821918	NA	male	1948	LUAD	1864	2
TCGA-44-6779	stage iib	18469	dead	0.821918	NA	female	1958	LUAD	500	1
TCGA-44-7659	stage ia	25730	alive	2.19178	NA	male	1940	LUAD	691	1
TCGA-44-7660	stage ib	26594	alive	6.79452	NA	male	1939	LUAD	592	2
TCGA-44-7661	stage ib	25483	dead	1.20548	NA	female	1942	LUAD	557	2
TCGA-44-7662	stage ib	22543	alive	2.73973	NA	male	1950	LUAD	218	3
TCGA-44-7667	stage iib	18062	alive	2.73973	NA	female	1960	LUAD	1097	2
TCGA-44-7669	stage iia	21893	dead	1.09589	NA	male	1951	LUAD	574	2
TCGA-44-7670	stage iia	17392	alive	1.64384	NA	female	1963	LUAD	882	2
TCGA-44-7671	stage ib	23538	alive	NA	NA	male	1946	LUAD	889	1
TCGA-44-7672	stage ia	19200	alive	1.09589	NA	female	1958	LUAD	719	3
TCGA-44-8117	stage ib	19855	alive	2.9589	NA	female	1957	LUAD	385	3
TCGA-44-8119	stage iib	27003	alive	2.73973	NA	male	1939	LUAD	285	3
TCGA-44-8120	stage ib	21188	alive	1.64384	NA	male	1953	LUAD	260	3
TCGA-44-A479	stage ib	27024	alive	2.19178	NA	female	1939	LUAD	486	2
TCGA-44-A47A	stage ib	28782	alive	4.38356	NA	female	1934	LUAD	466	2
TCGA-44-A47B	stage ib	28869	alive	0.246575	NA	male	1933	LUAD	287	1
TCGA-44-A47G	stage ia	26800	alive	1.53425	NA	female	1939	LUAD	351	2
TCGA-44-A4SS	stage ia	26991	alive	4.93151	NA	male	1939	LUAD	415	2
TCGA-44-A4SU	stage ia	24820	dead	2.73973	NA	female	1945	LUAD	409	3
TCGA-46-3765	stage ia	21762	alive	NA	NA	female	1950	LUSC	405	3
TCGA-46-3766	stage ia	22707	alive	NA	NA	female	1947	LUSC	370	3
TCGA-46-3767	stage ia	27912	alive	NA	NA	male	1933	LUSC	388	3
TCGA-46-3768	stage iiia	21307	dead	NA	NA	male	1952	LUSC	299	1
TCGA-46-3769	not reported	20941	alive	NA	NA	male	1952	LUSC	135	3
TCGA-46-6025	stage iib	26168	alive	NA	NA	male	1939	LUSC	324	1
TCGA-46-6026	stage iib	29890	alive	NA	NA	male	1929	LUSC	423	2
TCGA-49-4486	stage ia	26415	dead	0.958904	NA	male	1920	LUAD	2318	1
TCGA-49-4487	stage ia	26583	dead	2.19178	NA	female	1920	LUAD	855	2
TCGA-49-4488	stage ia	27332	dead	NA	NA	female	1918	LUAD	869	3
TCGA-49-4490	stage iiia	16634	dead	0.273973	NA	female	1948	LUAD	385	1
TCGA-49-4494	stage iiia	28387	dead	2.73973	NA	male	1918	LUAD	1081	3
TCGA-49-4501	stage ib	24817	dead	NA	NA	female	1929	LUAD	1421	3
TCGA-49-4505	stage iib	22628	dead	4.05479	NA	female	1935	LUAD	428	2
TCGA-49-4506	stage iib	25132	dead	5.47945	NA	female	1929	LUAD	999	1
TCGA-49-4507	stage iiia	26851	dead	4.27397	NA	female	1924	LUAD	268	2
TCGA-49-4510	stage iib	18762	dead	3.0411	NA	female	1950	LUAD	896	1
TCGA-49-4512	stage iiia	25502	dead	NA	NA	female	1938	LUAD	905	3
TCGA-49-4514	stage ia	28908	alive	3.56164	NA	female	1928	LUAD	1700	1
TCGA-49-6742	stage iia	25839	dead	0.547945	NA	male	1940	LUAD	488	1
TCGA-49-6743	stage iiia	29807	alive	2.73973	NA	female	1929	LUAD	1621	1
TCGA-49-6744	stage iia	23484	alive	1.09589	NA	female	1946	LUAD	1683	3
TCGA-49-6745	stage iiia	30133	alive	1.09589	NA	male	1929	LUAD	522	1
TCGA-49-6761	stage iiia	24849	alive	2.73973	NA	female	1941	LUAD	354	3
TCGA-49-6767	stage iib	17108	alive	1.64384	NA	female	1964	LUAD	677	1
TCGA-49-AAQV	stage ii	23370	dead	NA	NA	female	1949	LUAD	677	2
TCGA-49-AAR0	stage ia	20932	alive	2.0274	NA	male	1945	LUAD	4765	2
TCGA-49-AAR2	stage ib	23479	alive	NA	NA	male	1945	LUAD	2224	2
TCGA-49-AAR3	stage iib	25469	alive	NA	NA	male	1939	LUAD	1893	2
TCGA-49-AAR4	stage iiia	18939	dead	1.91781	NA	male	1955	LUAD	879	2
TCGA-49-AAR9	stage iib	22510	dead	NA	NA	male	1938	LUAD	260	1
TCGA-49-AARE	stage ia	18893	dead	0.821918	NA	female	1948	LUAD	1229	1
TCGA-49-AARN	stage ia	20605	dead	NA	NA	female	1944	LUAD	1135	2
TCGA-49-AARO	stage ia	14527	alive	NA	NA	female	1964	LUAD	3759	2
TCGA-49-AARQ	stage i	15065	alive	3.28767	NA	female	1955	LUAD	6732	2
TCGA-49-AARR	stage ia	24942	alive	NA	NA	male	1933	LUAD	4992	1
TCGA-4B-A93V	stage ia	19035	dead	1.64384	NA	female	1961	LUAD	300	2
TCGA-50-5044	stage iiib	26567	dead	NA	NA	female	1930	LUAD	624	1
TCGA-50-5045	not reported	20961	dead	NA	NA	female	1947	LUAD	2174	3
TCGA-50-5049	stage ia	25577	alive	NA	NA	male	1936	LUAD	3094	3
TCGA-50-5051	stage iiia	15585	dead	1.64384	NA	female	1965	LUAD	478	1
TCGA-50-5055	stage iia	28988	dead	NA	NA	female	1929	LUAD	1830	3
TCGA-50-5066	stage ib	26385	alive	NA	NA	male	1937	LUAD	1442	3
TCGA-50-5068	stage iib	21728	dead	NA	NA	female	1944	LUAD	1499	3
TCGA-50-5072	stage iiia	27036	dead	0.821918	NA	male	1935	LUAD	250	3
TCGA-50-5930	stage iiia	17238	dead	NA	NA	male	1954	LUAD	282	1
TCGA-50-5931	stage ib	27733	dead	2.19178	NA	female	1926	LUAD	434	1
TCGA-50-5932	stage iib	27454	dead	NA	NA	male	1926	LUAD	1235	1
TCGA-50-5933	stage iiib	26377	dead	NA	NA	male	1929	LUAD	2393	2
TCGA-50-5935	stage ia	31610	dead	NA	NA	female	1920	LUAD	653	2
TCGA-50-5936	stage iiia	21238	dead	NA	NA	male	1949	LUAD	257	3
TCGA-50-5939	stage ib	31236	dead	0.821918	NA	male	1923	LUAD	460	3
TCGA-50-5941	stage iiia	20350	alive	1.36986	NA	female	1955	LUAD	1474	2
TCGA-50-5942	stage ia	24781	alive	1.64384	NA	female	1942	LUAD	1847	1
TCGA-50-5944	stage ia	25440	alive	NA	NA	female	1941	LUAD	1750	3
TCGA-50-5946	stage ia	22852	alive	NA	NA	male	1948	LUAD	1617	3
TCGA-50-6590	stage ib	26444	dead	2.73973	NA	female	1933	LUAD	1288	3
TCGA-50-6591	stage iv	23067	dead	NA	NA	female	1944	LUAD	119	1
TCGA-50-6592	stage ib	26191	dead	NA	NA	female	1936	LUAD	777	3
TCGA-50-6593	stage iiia	18152	dead	NA	NA	female	1959	LUAD	336	3
TCGA-50-6594	stage iiia	28924	dead	NA	NA	female	1930	LUAD	370	1
TCGA-50-6595	stage iiia	27197	dead	NA	NA	female	1935	LUAD	189	3
TCGA-50-6597	stage ib	29195	dead	NA	NA	female	1928	LUAD	1268	1
TCGA-50-6673	stage i	30689	dead	NA	NA	female	1920	LUAD	22	1
TCGA-50-7109	stage ia	21979	dead	6.57534	NA	male	1951	LUAD	308	3
TCGA-50-8457	stage ia	23055	alive	1.64384	NA	female	1948	LUAD	1125	3
TCGA-50-8459	stage iib	24859	alive	0.547945	NA	male	1944	LUAD	1119	3
TCGA-50-8460	stage ia	27270	alive	NA	NA	male	1938	LUAD	829	3
TCGA-51-4079	stage ib	26899	dead	1.36986	NA	female	1936	LUSC	12	1
TCGA-51-4080	stage iiib	24054	dead	NA	NA	male	1944	LUSC	12	2
TCGA-51-4081	stage iib	20261	alive	4.38356	NA	male	1954	LUSC	911	1
TCGA-51-6867	stage i	26523	dead	2.19178	NA	female	1931	LUSC	1856	1
TCGA-52-7622	stage ia	22807	alive	1.20548	NA	female	1948	LUSC	862	2
TCGA-52-7809	stage ib	27233	dead	3.28767	NA	male	1935	LUSC	166	3
TCGA-52-7810	stage iib	22241	alive	1.09589	NA	female	1948	LUSC	923	1
TCGA-52-7811	stage ib	24782	dead	2.73973	NA	male	1942	LUSC	266	1
TCGA-52-7812	not reported	24887	dead	1.64384	NA	male	1941	LUSC	835	2
TCGA-53-7624	stage iv	14794	dead	2.73973	NA	female	1968	LUAD	1043	1
TCGA-53-7626	stage iia	28024	dead	1.91781	NA	female	1932	LUAD	929	3
TCGA-53-7813	stage iiib	18875	alive	1.91781	NA	female	1957	LUAD	424	1
TCGA-53-A4EZ	stage iia	23201	alive	2.19178	NA	male	1949	LUAD	1071	3
TCGA-55-1592	stage ia	NA	dead	NA	NA	male	1940	LUAD	701	3
TCGA-55-1594	stage iiia	25008	alive	NA	NA	male	1937	LUAD	1178	2
TCGA-55-1596	stage iib	20381	alive	2.73973	NA	male	1949	LUAD	2065	2
TCGA-55-5899	not reported	NA	alive	NA	NA	male	1952	LUAD	930	2
TCGA-55-6543	stage ia	NA	alive	3.28767	NA	female	1950	LUAD	435	1
TCGA-55-6642	stage ib	23107	alive	NA	NA	male	1943	LUAD	2449	3
TCGA-55-6712	stage iia	NA	dead	NA	NA	male	1939	LUAD	171	3
TCGA-55-6968	stage iv	22344	dead	NA	NA	male	1943	LUAD	1293	3
TCGA-55-6970	stage iiia	24773	dead	NA	NA	female	1937	LUAD	464	3
TCGA-55-6971	stage ib	21734	alive	3.28767	NA	female	1951	LUAD	1400	3
TCGA-55-6972	stage ib	26625	dead	NA	NA	male	1933	LUAD	1632	1
TCGA-55-6975	stage iib	NA	dead	NA	NA	male	1943	LUAD	118	3
TCGA-55-6978	stage iia	NA	dead	NA	NA	male	1929	LUAD	176	2
TCGA-55-6979	stage iib	21780	dead	NA	NA	female	1947	LUAD	237	2
TCGA-55-6980	stage ia	NA	alive	NA	NA	male	1950	LUAD	2109	3
TCGA-55-6981	stage iiia	19497	dead	NA	NA	female	1952	LUAD	1379	1
TCGA-55-6982	stage iib	NA	dead	NA	NA	female	1925	LUAD	995	1
TCGA-55-6983	stage iib	NA	alive	3.28767	NA	male	1924	LUAD	2823	3
TCGA-55-6984	stage iib	NA	dead	NA	NA	female	1935	LUAD	760	1
TCGA-55-6985	stage ib	21381	alive	2.73973	NA	female	1946	LUAD	1233	1
TCGA-55-6986	stage ib	NA	alive	NA	NA	female	1930	LUAD	3261	3
TCGA-55-6987	stage ia	28382	alive	NA	NA	male	1929	LUAD	2137	2
TCGA-55-7227	stage iiia	28458	dead	NA	NA	male	1934	LUAD	952	2
TCGA-55-7281	stage ia	25870	alive	1.09589	NA	female	1941	LUAD	872	3
TCGA-55-7283	stage iiia	27946	alive	0.273973	NA	female	1935	LUAD	609	3
TCGA-55-7284	stage iib	27087	dead	NA	NA	male	1937	LUAD	243	1
TCGA-55-7570	stage ia	22218	alive	NA	NA	male	1951	LUAD	824	1
TCGA-55-7573	stage ia	26302	alive	NA	NA	female	1939	LUAD	487	2
TCGA-55-7574	stage ib	23703	dead	0.109589	NA	female	1947	LUAD	995	3
TCGA-55-7576	stage ib	19917	alive	NA	NA	male	1957	LUAD	670	2
TCGA-55-7724	stage ib	27891	alive	2.73973	NA	female	1935	LUAD	705	1
TCGA-55-7725	stage ia	24848	alive	0.876712	NA	female	1943	LUAD	442	3
TCGA-55-7726	stage ia	26451	alive	1.64384	NA	female	1939	LUAD	652	1
TCGA-55-7727	stage iiia	25929	alive	NA	NA	male	1941	LUAD	119	2
TCGA-55-7728	stage ib	23505	alive	1.64384	NA	female	1947	LUAD	704	2
TCGA-55-7815	stage ib	28119	alive	NA	NA	male	1935	LUAD	773	3
TCGA-55-7816	stage iv	18170	dead	NA	NA	female	1962	LUAD	468	3
TCGA-55-7903	stage ia	23509	alive	2.19178	NA	male	1947	LUAD	567	1
TCGA-55-7907	stage iia	28201	dead	4.38356	NA	male	1934	LUAD	343	2
TCGA-55-7910	stage iia	18289	alive	0.821918	NA	female	1961	LUAD	1040	1
TCGA-55-7911	stage ia	25746	alive	5.26027	NA	female	1941	LUAD	537	2
TCGA-55-7913	stage ia	22326	dead	2.19178	NA	female	1950	LUAD	561	2
TCGA-55-7914	stage iia	26105	dead	0.273973	NA	female	1940	LUAD	187	3
TCGA-55-7994	stage iib	29858	alive	1.53425	NA	male	1930	LUAD	603	2
TCGA-55-7995	stage ia	26837	alive	3.28767	NA	female	1939	LUAD	889	2
TCGA-55-8085	stage ia	23596	alive	NA	NA	male	1947	LUAD	904	2
TCGA-55-8087	stage ib	21655	alive	NA	NA	female	1952	LUAD	462	3
TCGA-55-8089	stage ia	20576	dead	5.31507	NA	male	1955	LUAD	702	2
TCGA-55-8090	stage ia	29235	dead	NA	NA	male	1931	LUAD	598	3
TCGA-55-8091	stage ib	27385	alive	NA	NA	male	1937	LUAD	600	2
TCGA-55-8092	stage iib	27597	dead	2.19178	NA	male	1937	LUAD	154	3
TCGA-55-8094	stage iv	18903	alive	3.83562	NA	male	1961	LUAD	541	2
TCGA-55-8096	stage ib	24684	dead	5.69863	NA	female	1944	LUAD	719	3
TCGA-55-8097	stage ia	22260	alive	1.91781	NA	female	1952	LUAD	476	1
TCGA-55-8203	stage ia	25477	alive	2.73973	NA	female	1942	LUAD	547	3
TCGA-55-8204	stage ib	31818	alive	NA	NA	female	1924	LUAD	515	1
TCGA-55-8205	stage iia	28063	alive	1.64384	NA	female	1936	LUAD	599	2
TCGA-55-8206	stage ia	20690	alive	NA	NA	male	1956	LUAD	888	3
TCGA-55-8207	stage ib	26897	alive	NA	NA	male	1938	LUAD	977	3
TCGA-55-8208	stage ia	26716	alive	2.73973	NA	female	1939	LUAD	674	2
TCGA-55-8299	stage ia	22626	dead	1.09589	NA	female	1951	LUAD	469	3
TCGA-55-8301	stage ib	21535	alive	5.47945	NA	male	1954	LUAD	534	1
TCGA-55-8302	stage ib	20011	alive	3.23288	NA	male	1958	LUAD	478	2
TCGA-55-8505	stage iiia	22676	alive	NA	NA	male	1950	LUAD	440	1
TCGA-55-8506	stage iib	22850	alive	NA	NA	female	1950	LUAD	11	3
TCGA-55-8507	stage ia	19390	alive	6.57534	NA	male	1959	LUAD	418	3
TCGA-55-8508	stage iia	22159	alive	NA	NA	female	1952	LUAD	617	3
TCGA-55-8510	stage ib	20410	alive	NA	NA	female	1957	LUAD	539	2
TCGA-55-8511	stage ib	26986	alive	3.17808	NA	female	1939	LUAD	552	3
TCGA-55-8512	stage iv	15266	dead	1.0411	NA	male	1971	LUAD	607	1
TCGA-55-8513	stage iib	28284	alive	NA	NA	female	1935	LUAD	791	2
TCGA-55-8514	stage ib	25608	alive	1.09589	NA	female	1942	LUAD	520	3
TCGA-55-8614	stage ib	27924	alive	2.19178	NA	male	1935	LUAD	536	1
TCGA-55-8615	stage iiia	24786	alive	3.67123	NA	male	1945	LUAD	446	1
TCGA-55-8616	stage ib	21225	alive	NA	NA	female	1954	LUAD	48	3
TCGA-55-8619	stage iib	26616	alive	NA	NA	female	1940	LUAD	416	2
TCGA-55-8620	stage iv	22091	dead	8.43836	NA	male	1952	LUAD	375	2
TCGA-55-8621	stage ia	27485	alive	1.64384	NA	female	1937	LUAD	515	2
TCGA-55-A48X	stage iia	23341	alive	1.9726	NA	female	1949	LUAD	689	3
TCGA-55-A48Y	stage iia	25384	alive	2.73973	NA	male	1943	LUAD	630	3
TCGA-55-A48Z	stage iiib	22056	alive	2.19178	NA	female	1952	LUAD	651	1
TCGA-55-A490	stage iia	28728	dead	1.86301	NA	male	1934	LUAD	99	1
TCGA-55-A491	stage ia	29593	alive	2.46575	NA	female	1931	LUAD	626	3
TCGA-55-A492	stage ia	25719	alive	1.91781	NA	female	1942	LUAD	596	3
TCGA-55-A493	stage ib	20027	alive	2.90411	NA	female	1958	LUAD	28	2
TCGA-55-A494	stage ib	22540	alive	0.383562	NA	female	1951	LUAD	481	1
TCGA-55-A4DF	stage ia	32432	dead	3.28767	NA	male	1924	LUAD	614	1
TCGA-55-A4DG	stage ia	26044	alive	5.47945	NA	male	1941	LUAD	608	1
TCGA-55-A57B	stage ia	29452	alive	NA	NA	female	1932	LUAD	546	3
TCGA-56-1622	stage ib	21371	dead	4.71233	NA	male	1949	LUSC	881	2
TCGA-56-5897	stage ia	27118	alive	NA	NA	male	1936	LUSC	378	3
TCGA-56-5898	stage ia	25441	alive	NA	NA	male	1941	LUSC	555	3
TCGA-56-6545	stage ib	28400	alive	NA	NA	female	1933	LUSC	666	3
TCGA-56-6546	stage iia	24594	dead	NA	NA	male	1944	LUSC	0	3
TCGA-56-7221	stage ib	28873	alive	1.36986	NA	male	1932	LUSC	608	3
TCGA-56-7222	stage ib	22097	dead	1.26027	NA	male	1951	LUSC	562	1
TCGA-56-7223	stage iiia	24288	dead	NA	NA	male	1945	LUSC	442	1
TCGA-56-7579	stage iiia	22632	dead	0.109589	NA	male	1950	LUSC	951	2
TCGA-56-7580	stage ib	30740	alive	NA	NA	male	1927	LUSC	925	3
TCGA-56-7582	stage ib	30678	alive	NA	NA	male	1928	LUSC	601	1
TCGA-56-7730	stage iia	26699	dead	NA	NA	male	1938	LUSC	198	1
TCGA-56-7731	stage ib	24441	dead	5.47945	NA	female	1945	LUSC	3	1
TCGA-56-7822	stage iib	27755	dead	3.28767	NA	male	1936	LUSC	532	3
TCGA-56-7823	stage iia	21344	alive	4.38356	NA	female	1953	LUSC	1011	1
TCGA-56-8082	stage iia	29440	alive	NA	NA	female	1931	LUSC	455	1
TCGA-56-8083	stage ib	20696	alive	1.64384	NA	male	1955	LUSC	150	2
TCGA-56-8201	stage iib	27211	dead	NA	NA	male	1937	LUSC	397	1
TCGA-56-8304	stage ia	26803	alive	3.17808	NA	female	1938	LUSC	106	3
TCGA-56-8305	stage ib	26428	alive	5.47945	NA	male	1939	LUSC	105	1
TCGA-56-8307	stage iib	20411	alive	1.91781	NA	female	1957	LUSC	818	2
TCGA-56-8308	stage iib	29139	alive	3.45205	NA	male	1933	LUSC	517	3
TCGA-56-8309	stage ia	24382	alive	2.73973	NA	male	1946	LUSC	428	2
TCGA-56-8503	stage iib	28095	alive	4.9863	NA	female	1936	LUSC	41	1
TCGA-56-8504	stage ib	27210	alive	NA	NA	male	1938	LUSC	510	2
TCGA-56-8622	stage ib	24861	alive	2.19178	NA	male	1944	LUSC	55	3
TCGA-56-8623	stage ib	26231	dead	2.46575	NA	male	1941	LUSC	692	1
TCGA-56-8624	stage iib	30798	alive	1.09589	NA	male	1928	LUSC	420	3
TCGA-56-8625	stage iiia	24188	dead	NA	NA	female	1946	LUSC	315	2
TCGA-56-8626	stage ia	21908	dead	2.73973	NA	male	1953	LUSC	302	1
TCGA-56-8628	stage ia	28805	alive	NA	NA	male	1934	LUSC	616	3
TCGA-56-8629	stage iia	23346	alive	3.61644	NA	male	1949	LUSC	481	2
TCGA-56-A49D	stage iiia	24745	alive	2.90411	NA	male	1945	LUSC	637	1
TCGA-56-A4BW	stage iia	20301	alive	6.57534	NA	male	1957	LUSC	585	1
TCGA-56-A4BX	stage iia	25745	alive	4.54795	NA	male	1942	LUSC	405	1
TCGA-56-A4BY	stage ib	24445	dead	3.56164	NA	male	1946	LUSC	543	1
TCGA-56-A4ZJ	stage ia	27516	alive	5.47945	NA	female	1937	LUSC	640	1
TCGA-56-A4ZK	stage ib	28039	alive	NA	NA	female	1936	LUSC	570	2
TCGA-56-A5DR	stage ia	29828	alive	NA	NA	male	1931	LUSC	4	1
TCGA-56-A5DS	stage ib	26355	alive	2.73973	NA	female	1940	LUSC	8	3
TCGA-56-A62T	stage iia	28522	alive	5.58904	NA	male	1935	LUSC	440	1
TCGA-58-8386	stage iv	27455	dead	3.56164	NA	male	1933	LUSC	1	3
TCGA-58-8387	stage iia	21952	dead	2.19178	NA	male	1950	LUSC	403	3
TCGA-58-8388	stage ib	21949	dead	4.38356	NA	male	1950	LUSC	412	2
TCGA-58-8390	stage iia	25827	alive	6.57534	NA	male	1940	LUSC	911	1
TCGA-58-8391	stage iiia	21102	alive	1.64384	NA	female	1949	LUSC	2167	2
TCGA-58-8392	stage ib	25710	dead	4.38356	NA	male	1940	LUSC	501	1
TCGA-58-8393	stage ib	25132	alive	0.383562	NA	female	1942	LUSC	1058	2
TCGA-58-A46J	stage iib	23653	alive	NA	NA	male	1942	LUSC	2589	1
TCGA-58-A46K	stage iiia	21867	dead	0.547945	NA	male	1949	LUSC	1045	1
TCGA-58-A46L	stage iiia	26685	alive	NA	NA	male	1935	LUSC	1723	2
TCGA-58-A46M	stage iib	22592	alive	NA	NA	male	1949	LUSC	1072	2
TCGA-58-A46N	stage ib	19050	alive	2.73973	NA	male	1959	LUSC	910	1
TCGA-60-2695	stage ib	27211	alive	3.50685	NA	female	1935	LUSC	642	3
TCGA-60-2696	stage iia	27991	dead	0.821918	NA	female	1933	LUSC	109	3
TCGA-60-2697	stage iia	14984	dead	NA	NA	male	1951	LUSC	372	3
TCGA-60-2698	stage iib	22800	dead	NA	NA	male	1931	LUSC	311	3
TCGA-60-2703	stage iib	27003	dead	2.73973	NA	male	1929	LUSC	2945	1
TCGA-60-2704	stage iib	26927	dead	3.28767	NA	male	1930	LUSC	1154	1
TCGA-60-2706	stage ia	21477	alive	2.79452	NA	male	1945	LUSC	2820	2
TCGA-60-2707	stage ib	25758	dead	2.68493	NA	male	1933	LUSC	667	1
TCGA-60-2708	stage iib	23691	alive	1.09589	NA	female	1940	LUSC	2447	2
TCGA-60-2709	stage ib	25453	alive	8.63014	NA	male	1935	LUSC	1505	1
TCGA-60-2710	stage iia	24669	alive	3.45205	NA	female	1938	LUSC	2024	1
TCGA-60-2711	stage ib	23651	alive	2.13699	NA	female	1943	LUSC	1260	3
TCGA-60-2712	stage iib	29131	dead	0.547945	NA	female	1927	LUSC	274	3
TCGA-60-2713	stage ib	23630	alive	6.0274	NA	male	1942	LUSC	1731	3
TCGA-60-2714	stage iib	24169	alive	4.93151	NA	female	1940	LUSC	1531	3
TCGA-60-2715	stage ia	18990	dead	1.36986	NA	male	1957	LUSC	1075	3
TCGA-60-2716	stage iib	14345	alive	NA	NA	male	1968	LUSC	1475	1
TCGA-60-2719	stage ib	30379	alive	0.383562	NA	female	1924	LUSC	1297	1
TCGA-60-2720	stage ib	22238	alive	6.0274	NA	female	1947	LUSC	97	3
TCGA-60-2721	stage ib	27007	alive	5.09589	NA	male	1935	LUSC	983	1
TCGA-60-2722	stage iib	24267	alive	4.93151	NA	male	1942	LUSC	908	2
TCGA-60-2723	stage ib	27225	alive	3.17808	NA	female	1934	LUSC	1092	1
TCGA-60-2724	stage iiia	17462	alive	3.28767	NA	male	1961	LUSC	717	1
TCGA-60-2725	stage ib	27073	alive	3.06849	NA	male	1935	LUSC	816	1
TCGA-60-2726	stage iia	20618	dead	2.30137	NA	male	1953	LUSC	358	3
TCGA-62-8394	stage iiib	23758	dead	NA	NA	female	1943	LUAD	139	1
TCGA-62-8395	stage iib	29311	alive	NA	NA	female	1929	LUAD	1216	3
TCGA-62-8397	stage iib	25728	alive	NA	NA	female	1938	LUAD	1289	1
TCGA-62-8398	stage iiia	20197	dead	1.09589	NA	male	1952	LUAD	444	3
TCGA-62-8399	stage iiia	22952	alive	3.83562	NA	male	1944	LUAD	2696	3
TCGA-62-8402	stage iiia	26934	dead	NA	NA	female	1935	LUAD	1498	2
TCGA-62-A46O	stage ib	24050	dead	2.63014	NA	female	1941	LUAD	1454	1
TCGA-62-A46P	stage ib	23993	dead	2.19178	NA	male	1941	LUAD	594	3
TCGA-62-A46R	stage ib	20063	dead	1.36986	NA	female	1952	LUAD	1725	3
TCGA-62-A46S	stage ib	26825	dead	2.19178	NA	male	1934	LUAD	1653	1
TCGA-62-A46V	stage ib	28495	alive	NA	NA	female	1929	LUAD	2199	1
TCGA-62-A46Y	stage iiia	25905	dead	NA	NA	female	1938	LUAD	414	2
TCGA-62-A470	stage ib	30689	dead	1.64384	NA	male	1925	LUAD	1194	1
TCGA-62-A471	stage iib	23689	alive	1.64384	NA	male	1946	LUAD	1246	2
TCGA-62-A472	stage iib	25893	alive	3.28767	NA	male	1941	LUAD	910	1
TCGA-63-5128	stage ib	NA	dead	NA	NA	male	NA	LUSC	0	1
TCGA-63-5131	stage iib	NA	dead	2.73973	NA	male	NA	LUSC	0	1
TCGA-63-6202	stage iia	NA	alive	1.91781	NA	male	NA	LUSC	1602	2
TCGA-63-7020	stage ia	NA	alive	2.73973	NA	male	NA	LUSC	2133	2
TCGA-63-7021	stage ia	NA	alive	1.15068	NA	male	NA	LUSC	2142	3
TCGA-63-7022	stage ia	NA	alive	1.64384	NA	female	NA	LUSC	2073	1
TCGA-63-7023	stage iia	NA	alive	3.0137	NA	male	NA	LUSC	1682	1
TCGA-63-A5M9	stage iib	NA	alive	1.36986	NA	female	NA	LUSC	0	1
TCGA-63-A5MB	stage ib	22930	alive	1.36986	NA	male	NA	LUSC	3123	1
TCGA-63-A5MG	stage ib	24957	alive	NA	NA	male	NA	LUSC	2148	3
TCGA-63-A5MH	stage ia	25159	alive	1.91781	NA	male	NA	LUSC	2026	1
TCGA-63-A5MI	stage iiia	24040	alive	2.73973	NA	male	NA	LUSC	1784	1
TCGA-63-A5MJ	stage iib	20018	alive	NA	NA	male	NA	LUSC	1824	2
TCGA-63-A5ML	stage ib	24947	alive	3.28767	NA	male	NA	LUSC	1386	1
TCGA-63-A5MM	stage iib	25348	dead	1.64384	NA	female	NA	LUSC	456	1
TCGA-63-A5MN	stage iib	28677	dead	NA	NA	female	NA	LUSC	345	3
TCGA-63-A5MP	stage iib	20818	alive	2.24658	NA	male	NA	LUSC	769	3
TCGA-63-A5MR	stage ib	25879	alive	6.57534	NA	female	NA	LUSC	2716	3
TCGA-63-A5MS	stage ib	28827	alive	0.328767	NA	male	NA	LUSC	2381	1
TCGA-63-A5MT	stage iib	27263	alive	5.47945	NA	male	NA	LUSC	498	3
TCGA-63-A5MU	stage iib	17801	dead	0.821918	NA	male	NA	LUSC	0	1
TCGA-63-A5MV	stage iia	25505	alive	2.73973	NA	male	NA	LUSC	1100	3
TCGA-63-A5MW	stage ib	27892	alive	3.28767	NA	male	NA	LUSC	1639	1
TCGA-63-A5MY	stage ia	23276	alive	2.19178	NA	male	NA	LUSC	1052	1
TCGA-64-1676	stage ia	21428	alive	3.28767	NA	male	1947	LUAD	1728	3
TCGA-64-1677	stage iiia	28482	dead	2.73973	NA	female	1928	LUAD	628	3
TCGA-64-1678	not reported	25931	alive	1.09589	NA	female	1936	LUAD	1189	1
TCGA-64-1679	stage iiia	21310	alive	2.19178	NA	female	1949	LUAD	2488	1
TCGA-64-1680	stage iv	23267	alive	2.73973	NA	male	1944	LUAD	1126	1
TCGA-64-1681	stage ia	22525	dead	NA	NA	female	1947	LUAD	1167	1
TCGA-64-5774	stage ib	22059	alive	2.46575	NA	male	1944	LUAD	2676	1
TCGA-64-5775	stage iiia	26058	dead	6.0274	NA	male	1934	LUAD	62	1
TCGA-64-5778	stage ib	21927	alive	3.72603	NA	male	1948	LUAD	1305	2
TCGA-64-5779	stage iiia	22305	alive	2.19178	NA	male	1948	LUAD	864	3
TCGA-64-5781	stage ib	20219	alive	1.36986	NA	female	1952	LUAD	1559	3
TCGA-64-5815	stage iib	27280	alive	1.64384	NA	male	1935	LUAD	866	1
TCGA-66-2727	stage ib	20150	dead	3.06849	NA	female	1949	LUSC	516	3
TCGA-66-2734	stage ib	22919	alive	2.19178	NA	female	1943	LUSC	1311	3
TCGA-66-2737	stage iib	26390	alive	2.19178	NA	male	1933	LUSC	61	1
TCGA-66-2742	stage iv	25688	alive	2.41096	NA	male	1936	LUSC	641	2
TCGA-66-2744	stage iib	26084	alive	3.45205	NA	male	1935	LUSC	30	1
TCGA-66-2753	stage ib	25506	alive	8.87671	NA	male	1938	LUSC	31	3
TCGA-66-2754	stage iiia	24471	alive	2.19178	NA	male	1940	LUSC	61	1
TCGA-66-2755	stage ib	23348	alive	1.09589	NA	male	1944	LUSC	28	1
TCGA-66-2756	stage iiib	24929	alive	NA	NA	male	1939	LUSC	30	1
TCGA-66-2757	stage ia	24014	dead	3.94521	NA	female	1942	LUSC	1338	3
TCGA-66-2758	stage ib	26209	alive	3.06849	NA	male	1936	LUSC	639	2
TCGA-66-2759	stage iiia	24287	alive	0.876712	NA	male	1941	LUSC	762	2
TCGA-66-2763	stage ib	23315	alive	2.19178	NA	female	1944	LUSC	30	2
TCGA-66-2765	stage ib	23465	alive	5.91781	NA	male	1943	LUSC	61	1
TCGA-66-2766	stage iiia	19814	alive	4.38356	NA	male	1953	LUSC	31	1
TCGA-66-2767	stage iiib	22888	alive	2.35616	NA	male	1945	LUSC	61	2
TCGA-66-2768	stage iib	20970	alive	NA	NA	male	1950	LUSC	61	1
TCGA-66-2769	stage iiib	27515	dead	1.80822	NA	male	1932	LUSC	215	3
TCGA-66-2770	stage ib	28945	alive	1.36986	NA	male	1928	LUSC	700	3
TCGA-66-2771	stage iib	22219	alive	3.83562	NA	male	1947	LUSC	578	3
TCGA-66-2773	stage ib	25355	dead	3.17808	NA	male	1938	LUSC	92	2
TCGA-66-2777	stage ib	26085	alive	0.657534	NA	male	1936	LUSC	61	3
TCGA-66-2778	stage iiib	25080	alive	2.0274	NA	female	1939	LUSC	578	1
TCGA-66-2780	stage ib	23955	dead	1.53425	NA	male	1942	LUSC	366	3
TCGA-66-2781	stage ib	24471	alive	4.38356	NA	male	1940	LUSC	121	3
TCGA-66-2782	stage iib	26237	dead	2.73973	NA	male	1933	LUSC	365	3
TCGA-66-2783	stage iiib	24686	alive	3.56164	NA	male	1941	LUSC	759	3
TCGA-66-2785	stage ib	23772	alive	3.83562	NA	male	1943	LUSC	60	3
TCGA-66-2786	stage ia	25051	alive	4.05479	NA	female	1940	LUSC	790	2
TCGA-66-2787	stage ia	21124	alive	2.19178	NA	male	1947	LUSC	1217	3
TCGA-66-2788	stage ib	20637	alive	4.38356	NA	male	1952	LUSC	699	3
TCGA-66-2789	stage iiib	26753	dead	2.19178	NA	male	1935	LUSC	123	1
TCGA-66-2790	stage iib	26420	alive	3.12329	NA	male	1936	LUSC	699	1
TCGA-66-2791	stage iiib	24138	dead	1.36986	NA	male	1942	LUSC	153	3
TCGA-66-2792	stage iib	21428	alive	0.547945	NA	male	1950	LUSC	913	3
TCGA-66-2793	stage iiib	25111	dead	6.13699	NA	male	1940	LUSC	306	1
TCGA-66-2794	stage iiib	23710	alive	5.47945	NA	male	1942	LUSC	1645	2
TCGA-66-2795	stage iiib	24897	alive	4.71233	NA	male	1940	LUSC	122	1
TCGA-66-2800	stage iiib	25810	alive	4.10959	NA	male	1934	LUSC	1492	3
TCGA-67-3770	stage ia	25658	alive	NA	NA	female	1939	LUAD	610	1
TCGA-67-3771	stage ia	28406	alive	NA	NA	female	1932	LUAD	610	2
TCGA-67-3772	stage ib	29989	alive	NA	NA	female	1927	LUAD	573	3
TCGA-67-3773	stage ib	30706	alive	NA	NA	female	1925	LUAD	427	3
TCGA-67-3774	stage ib	26704	alive	NA	NA	female	1936	LUAD	385	1
TCGA-67-4679	not reported	25202	alive	NA	NA	male	1940	LUAD	448	2
TCGA-67-6215	stage ib	19310	alive	NA	NA	female	1958	LUAD	174	2
TCGA-67-6216	stage ia	20967	alive	NA	NA	female	1953	LUAD	141	3
TCGA-67-6217	stage iia	26920	alive	NA	NA	female	1937	LUAD	422	3
TCGA-68-7755	stage iia	21936	alive	4.27397	NA	female	1951	LUSC	83	1
TCGA-68-7756	stage iiia	30763	alive	1.09589	NA	male	1927	LUSC	202	1
TCGA-68-7757	stage ia	27272	alive	1.36986	NA	male	1937	LUSC	211	1
TCGA-68-8250	stage ia	24118	alive	2.73973	NA	male	1945	LUSC	244	1
TCGA-68-8251	stage ib	28739	alive	2.84932	NA	male	1934	LUSC	406	1
TCGA-68-A59I	stage iiia	26839	alive	2.73973	NA	female	1939	LUSC	428	3
TCGA-68-A59J	stage ib	27031	alive	2.46575	NA	female	1938	LUSC	409	1
TCGA-69-7760	stage iib	26777	alive	NA	NA	male	1938	LUAD	202	1
TCGA-69-7761	stage ib	31041	alive	1.09589	NA	male	1927	LUAD	186	2
TCGA-69-7763	stage ia	25316	alive	0.410959	NA	male	1941	LUAD	690	1
TCGA-69-7764	stage ia	27693	alive	1.64384	NA	male	1935	LUAD	414	1
TCGA-69-7765	not reported	20625	alive	NA	NA	male	1955	LUAD	165	1
TCGA-69-7973	stage ib	15355	alive	1.36986	NA	female	1969	LUAD	230	3
TCGA-69-7974	stage iiia	20021	alive	1.64384	NA	female	1957	LUAD	184	2
TCGA-69-7978	stage iib	21785	alive	4.38356	NA	male	1952	LUAD	134	2
TCGA-69-7979	stage ib	26180	alive	1.53425	NA	female	1940	LUAD	408	3
TCGA-69-7980	stage i	25583	alive	4.38356	NA	female	1941	LUAD	362	2
TCGA-69-8253	stage iia	21771	alive	0.427397	NA	female	1953	LUAD	426	3
TCGA-69-8254	not reported	31134	alive	2.19178	NA	male	1927	LUAD	409	3
TCGA-69-8255	stage ia	26289	alive	2.19178	NA	male	1940	LUAD	129	2
TCGA-69-8453	stage iib	28413	alive	0.657534	NA	male	1935	LUAD	788	1
TCGA-69-A59K	stage iib	22093	alive	1.36986	NA	female	1952	LUAD	522	3
TCGA-6A-AB49	stage ib	NA	dead	2.73973	NA	female	1936	LUSC	0	1
TCGA-70-6722	stage iiia	17328	alive	NA	NA	male	1963	LUSC	367	1
TCGA-70-6723	stage iia	24035	alive	NA	NA	male	1945	LUSC	375	1
TCGA-71-6725	stage ib	17793	alive	NA	NA	female	1963	LUAD	256	3
TCGA-71-8520	stage ib	21921	dead	NA	NA	female	1951	LUAD	210	1
TCGA-73-4658	stage ib	29508	dead	1.36986	NA	female	1924	LUAD	1600	3
TCGA-73-4659	stage iiia	24253	dead	0.657534	NA	male	1940	LUAD	711	1
TCGA-73-4662	stage ia	23762	alive	0.547945	NA	female	1942	LUAD	2515	3
TCGA-73-4666	stage iv	19074	alive	0.547945	NA	female	1957	LUAD	800	2
TCGA-73-4668	stage iib	24255	alive	3.0137	NA	female	1943	LUAD	467	1
TCGA-73-4670	stage iv	25526	alive	1.64384	NA	female	1941	LUAD	131	1
TCGA-73-4675	stage iiia	21614	dead	2.24658	NA	male	1951	LUAD	922	1
TCGA-73-4676	stage iia	16746	dead	2.63014	NA	male	1965	LUAD	281	1
TCGA-73-4677	not reported	27381	dead	NA	NA	male	1936	LUAD	38	1
TCGA-73-7498	stage ia	21527	alive	1.53425	NA	female	1952	LUAD	1189	2
TCGA-73-7499	stage ib	29683	dead	NA	NA	female	1929	LUAD	1531	2
TCGA-73-A9RS	stage iib	15162	dead	0.60274	NA	male	1972	LUAD	340	1
TCGA-75-5122	stage ib	NA	dead	1.09589	NA	male	NA	LUAD	0	2
TCGA-75-5125	stage iib	NA	dead	1.36986	NA	male	NA	LUAD	2027	2
TCGA-75-5126	stage iiia	NA	alive	2.19178	NA	female	NA	LUAD	0	1
TCGA-75-5146	stage ib	NA	alive	NA	NA	male	NA	LUAD	2368	3
TCGA-75-5147	stage ib	NA	alive	NA	NA	female	NA	LUAD	1333	3
TCGA-75-6203	stage iiia	NA	alive	NA	NA	female	NA	LUAD	0	1
TCGA-75-6205	stage ib	NA	dead	NA	NA	female	NA	LUAD	0	2
TCGA-75-6206	stage ib	NA	alive	1.09589	NA	male	NA	LUAD	2590	3
TCGA-75-6207	stage iiia	NA	dead	0.547945	NA	male	NA	LUAD	0	3
TCGA-75-6211	stage ib	NA	dead	1.86301	NA	female	NA	LUAD	0	1
TCGA-75-6212	stage iib	NA	dead	NA	NA	female	NA	LUAD	1516	3
TCGA-75-6214	stage iiia	NA	dead	2.19178	NA	female	NA	LUAD	1115	1
TCGA-75-7025	stage ib	NA	alive	NA	NA	male	NA	LUAD	3305	3
TCGA-75-7027	stage ib	NA	alive	2.73973	NA	male	NA	LUAD	3059	3
TCGA-75-7030	stage iib	NA	alive	NA	NA	male	NA	LUAD	0	3
TCGA-75-7031	stage ib	NA	alive	0.273973	NA	female	NA	LUAD	0	3
TCGA-77-6842	stage iib	28861	dead	1.23288	NA	male	1921	LUSC	899	1
TCGA-77-6843	stage iia	27291	dead	1.64384	NA	male	1928	LUSC	2224	1
TCGA-77-6844	stage iiia	27220	dead	2.46575	NA	male	1928	LUSC	2284	2
TCGA-77-6845	stage iib	25321	dead	2.79452	NA	male	1934	LUSC	708	1
TCGA-77-7138	stage ib	24594	dead	1.09589	NA	male	1932	LUSC	340	1
TCGA-77-7139	stage iib	20632	alive	0.109589	NA	male	1946	LUSC	4261	2
TCGA-77-7140	stage iib	25303	dead	NA	NA	female	1933	LUSC	632	1
TCGA-77-7141	stage ib	23584	alive	3.83562	NA	male	1939	LUSC	15	3
TCGA-77-7142	stage ib	21796	alive	2.87671	NA	female	1948	LUSC	2227	3
TCGA-77-7335	stage iiib	22863	dead	2.84932	NA	female	1934	LUSC	2133	3
TCGA-77-7337	stage iib	24065	dead	4.35616	NA	male	1935	LUSC	3253	1
TCGA-77-7338	stage ib	23480	dead	2.26027	NA	male	1931	LUSC	5	3
TCGA-77-7463	stage ib	27520	dead	2.30137	NA	male	1926	LUSC	1423	2
TCGA-77-7465	stage iia	21548	alive	6.57534	NA	male	1952	LUSC	990	1
TCGA-77-8007	stage iib	25102	dead	5.47945	NA	male	1933	LUSC	198	3
TCGA-77-8008	stage ib	24948	dead	3.36986	NA	male	1933	LUSC	2639	1
TCGA-77-8009	stage iib	25037	dead	5.34247	NA	male	1939	LUSC	1695	2
TCGA-77-8128	stage iiia	21986	dead	6.19178	NA	male	1939	LUSC	1150	1
TCGA-77-8130	stage iib	25260	alive	1.76712	NA	male	1931	LUSC	4765	1
TCGA-77-8131	stage ib	26611	dead	3.78082	NA	male	1928	LUSC	383	2
TCGA-77-8133	stage iia	27139	dead	1.20548	NA	male	1927	LUSC	1640	2
TCGA-77-8136	stage iib	27193	dead	7.39726	NA	female	1928	LUSC	1189	2
TCGA-77-8138	stage ib	27225	dead	2.9589	NA	male	1929	LUSC	539	1
TCGA-77-8139	stage iib	26464	alive	2.84932	NA	male	1931	LUSC	3166	1
TCGA-77-8140	stage iib	24415	dead	4.27397	NA	female	1937	LUSC	351	1
TCGA-77-8143	stage iiia	27772	dead	1.64384	NA	male	1928	LUSC	803	1
TCGA-77-8144	stage ib	25796	alive	3.23288	NA	male	1934	LUSC	833	1
TCGA-77-8145	stage iiib	26707	dead	3.12329	NA	male	1927	LUSC	212	1
TCGA-77-8146	stage ia	26533	alive	4.10959	NA	male	1933	LUSC	3189	1
TCGA-77-8148	stage iiia	24918	alive	3.28767	NA	male	1938	LUSC	2023	1
TCGA-77-8150	stage iiia	23474	dead	2.52055	NA	male	1943	LUSC	1655	1
TCGA-77-8153	stage ib	28253	alive	1.36986	NA	female	1931	LUSC	1992	1
TCGA-77-8154	stage ia	24640	alive	2.19178	NA	male	1941	LUSC	1841	1
TCGA-77-8156	stage ib	22198	alive	3.15068	NA	male	1950	LUSC	1106	2
TCGA-77-A5FZ	stage iiib	23436	dead	7.72603	NA	male	1937	LUSC	3838	3
TCGA-77-A5G1	stage iiia	27555	alive	2.90411	NA	male	1927	LUSC	4026	3
TCGA-77-A5G3	stage iib	23171	alive	2.19178	NA	male	1939	LUSC	4570	1
TCGA-77-A5G6	stage iiia	24215	dead	4.05479	NA	male	1943	LUSC	678	1
TCGA-77-A5G7	stage ia	23090	dead	3.78082	NA	male	1946	LUSC	180	1
TCGA-77-A5G8	stage iib	25921	alive	4.93151	NA	male	1939	LUSC	1884	1
TCGA-77-A5GA	stage ib	27762	alive	5.42466	NA	male	1934	LUSC	1280	1
TCGA-77-A5GB	stage ib	32872	dead	2.84932	NA	male	1920	LUSC	937	1
TCGA-77-A5GF	stage iia	25654	dead	3.28767	NA	male	1941	LUSC	840	1
TCGA-77-A5GH	stage ib	29843	alive	0.60274	NA	male	1930	LUSC	1182	3
TCGA-78-7143	stage ib	22673	dead	NA	NA	female	1930	LUAD	4961	2
TCGA-78-7145	stage iv	19080	dead	1.36986	NA	female	1948	LUAD	826	1
TCGA-78-7146	stage iiia	26272	dead	0.328767	NA	female	1928	LUAD	173	3
TCGA-78-7147	stage iib	24809	dead	2.73973	NA	female	1934	LUAD	586	1
TCGA-78-7148	stage iib	25990	dead	3.12329	NA	male	1930	LUAD	626	3
TCGA-78-7149	stage iiib	26285	alive	6.30137	NA	male	1931	LUAD	3940	1
TCGA-78-7150	stage iib	21891	dead	2.0274	NA	male	1943	LUAD	666	1
TCGA-78-7152	stage ib	23782	dead	2.19178	NA	male	1938	LUAD	1215	2
TCGA-78-7153	stage ib	23922	alive	1.09589	NA	female	1938	LUAD	3635	3
TCGA-78-7154	stage iiia	26481	dead	6.16438	NA	male	1931	LUAD	593	2
TCGA-78-7155	stage ib	24863	dead	2.63014	NA	male	1937	LUAD	1171	1
TCGA-78-7156	stage iv	22720	dead	4.60274	NA	male	1944	LUAD	976	3
TCGA-78-7158	stage iiib	21742	dead	0.767123	NA	female	1948	LUAD	179	1
TCGA-78-7159	stage ia	22261	alive	1.15068	NA	female	1948	LUAD	1974	3
TCGA-78-7160	stage iv	22385	dead	2.4	NA	male	1947	LUAD	697	2
TCGA-78-7161	stage iib	25294	dead	1.52329	NA	female	1942	LUAD	291	1
TCGA-78-7162	stage ia	27593	dead	0.657534	NA	male	1916	LUAD	3169	3
TCGA-78-7163	stage ib	22002	alive	2.24658	NA	male	1932	LUAD	7248	2
TCGA-78-7166	stage iib	30869	dead	2.08219	NA	male	1918	LUAD	258	3
TCGA-78-7167	stage iv	28295	dead	3.50685	NA	male	1925	LUAD	2681	1
TCGA-78-7220	stage iiia	19480	dead	1.91781	NA	female	1947	LUAD	807	1
TCGA-78-7535	stage ib	16571	dead	1.91781	NA	male	1955	LUAD	949	1
TCGA-78-7536	stage iiia	25558	dead	2.41096	NA	male	1932	LUAD	244	2
TCGA-78-7537	stage ib	26610	dead	1.09589	NA	male	1930	LUAD	1622	1
TCGA-78-7539	stage iia	27445	alive	0.120548	NA	female	1936	LUAD	791	2
TCGA-78-7540	stage ib	24440	dead	NA	NA	female	1933	LUAD	1197	3
TCGA-78-7542	stage ib	20763	dead	3.28767	NA	male	1937	LUAD	321	1
TCGA-78-7633	stage ib	24713	dead	5.15068	NA	male	1942	LUAD	1528	1
TCGA-78-8640	stage iia	21832	alive	2.46575	NA	male	1935	LUAD	7062	1
TCGA-78-8648	stage iib	21443	dead	2.46575	NA	female	1944	LUAD	1209	3
TCGA-78-8655	stage ia	28379	alive	0.547945	NA	female	1926	LUAD	2360	2
TCGA-78-8660	stage iib	25422	dead	0.60274	NA	male	1936	LUAD	321	2
TCGA-78-8662	stage ib	19563	dead	2.46575	NA	female	1947	LUAD	3361	1
TCGA-79-5596	stage iiia	NA	alive	2.19178	NA	male	NA	LUSC	0	3
TCGA-80-5607	stage iib	NA	alive	0.821918	NA	female	NA	LUAD	0	3
TCGA-80-5608	stage ia	NA	alive	1.42466	NA	female	NA	LUAD	2832	2
TCGA-80-5611	stage ib	NA	alive	3.28767	NA	male	NA	LUAD	2595	1
TCGA-83-5908	stage ia	21760	alive	3.78082	NA	female	1950	LUAD	824	2
TCGA-85-6175	stage iib	23228	dead	NA	NA	female	1947	LUSC	294	1
TCGA-85-6560	stage iia	21768	alive	2.19178	NA	male	1952	LUSC	1259	2
TCGA-85-6561	stage ib	24234	alive	1.91781	NA	male	1945	LUSC	1224	3
TCGA-85-6798	stage iiia	20837	dead	1.91781	NA	male	1954	LUSC	195	1
TCGA-85-7696	stage ia	23413	alive	1.64384	NA	male	1947	LUSC	1111	2
TCGA-85-7697	stage iib	17921	alive	1.64384	NA	male	1962	LUSC	1063	3
TCGA-85-7698	stage ia	17651	alive	2.41096	NA	male	1963	LUSC	952	2
TCGA-85-7699	stage iiia	26965	dead	4.05479	NA	male	1938	LUSC	1001	2
TCGA-85-7710	stage ia	21790	alive	2.46575	NA	female	1952	LUSC	42	1
TCGA-85-7843	stage iia	18353	alive	1.91781	NA	male	1961	LUSC	35	3
TCGA-85-7844	stage ib	26141	alive	2.19178	NA	male	1940	LUSC	911	1
TCGA-85-7950	stage ib	16975	alive	1.47945	NA	male	1965	LUSC	576	2
TCGA-85-8048	stage ia	22907	alive	2.73973	NA	male	1949	LUSC	765	3
TCGA-85-8049	stage ib	20995	alive	NA	NA	male	1954	LUSC	579	3
TCGA-85-8052	stage iib	19671	alive	2.19178	NA	male	1958	LUSC	734	3
TCGA-85-8070	stage ib	26183	alive	2.73973	NA	male	1940	LUSC	960	1
TCGA-85-8071	stage iia	19158	alive	1.64384	NA	male	1959	LUSC	815	1
TCGA-85-8072	stage ia	22069	alive	0.821918	NA	male	1951	LUSC	932	2
TCGA-85-8276	stage iia	22707	alive	1.09589	NA	male	1949	LUSC	1050	3
TCGA-85-8277	stage iiia	25793	dead	NA	NA	male	1941	LUSC	307	1
TCGA-85-8287	stage ia	26401	dead	2.73973	NA	male	1939	LUSC	23	3
TCGA-85-8288	stage iia	25629	dead	2.73973	NA	male	1941	LUSC	402	2
TCGA-85-8350	stage ia	22526	alive	2.19178	NA	male	1950	LUSC	683	3
TCGA-85-8351	stage iia	26437	alive	3.28767	NA	male	1939	LUSC	510	1
TCGA-85-8352	stage iiia	24788	dead	2.73973	NA	male	1944	LUSC	161	1
TCGA-85-8353	stage iiia	26549	dead	2.73973	NA	male	1939	LUSC	94	3
TCGA-85-8354	stage ib	19692	alive	1.64384	NA	male	1958	LUSC	995	1
TCGA-85-8355	stage ia	23227	alive	NA	NA	male	1948	LUSC	61	2
TCGA-85-8479	stage ia	24350	alive	4.93151	NA	male	1946	LUSC	468	2
TCGA-85-8481	stage iib	25782	dead	4.38356	NA	male	1942	LUSC	236	1
TCGA-85-8580	stage ib	19301	alive	2.08219	NA	female	1960	LUSC	1113	3
TCGA-85-8582	stage ia	18168	alive	2.19178	NA	male	1963	LUSC	1160	3
TCGA-85-8584	stage iia	26081	dead	2.73973	NA	male	1941	LUSC	383	2
TCGA-85-8664	stage iib	26954	dead	3.28767	NA	male	1938	LUSC	550	1
TCGA-85-8666	stage ib	23906	dead	3.0137	NA	male	1946	LUSC	687	2
TCGA-85-A4CL	stage ia	24005	dead	2.19178	NA	male	1947	LUSC	921	2
TCGA-85-A4CN	stage iib	20490	alive	NA	NA	female	1956	LUSC	1038	3
TCGA-85-A4JB	stage iib	27315	alive	1.36986	NA	male	1938	LUSC	942	1
TCGA-85-A4JC	stage iia	30942	dead	1.36986	NA	male	1928	LUSC	604	1
TCGA-85-A4PA	stage ib	22614	alive	2.19178	NA	male	1951	LUSC	741	2
TCGA-85-A4QQ	stage ib	25065	dead	2.73973	NA	male	1944	LUSC	927	1
TCGA-85-A4QR	stage ib	24756	alive	2.73973	NA	male	1945	LUSC	600	1
TCGA-85-A50M	stage iia	17429	dead	0.821918	NA	male	1965	LUSC	826	1
TCGA-85-A50Z	stage iia	20941	alive	2.46575	NA	male	1955	LUSC	493	2
TCGA-85-A510	stage iib	27067	alive	2.46575	NA	female	1938	LUSC	482	2
TCGA-85-A511	stage iib	22759	dead	2.19178	NA	male	1950	LUSC	455	1
TCGA-85-A512	stage iia	16811	alive	1.36986	NA	male	1966	LUSC	465	1
TCGA-85-A513	stage ia	21967	alive	NA	NA	female	1952	LUSC	910	2
TCGA-85-A53L	stage iia	23065	alive	1.64384	NA	male	1949	LUSC	377	3
TCGA-85-A5B5	stage ia	21450	alive	0.821918	NA	male	1954	LUSC	111	1
TCGA-86-6562	stage iia	19301	dead	NA	NA	male	1959	LUAD	376	3
TCGA-86-6851	stage iia	26808	alive	2.84932	NA	female	1938	LUAD	179	2
TCGA-86-7701	stage iv	24209	alive	NA	NA	male	1945	LUAD	947	3
TCGA-86-7711	stage iia	25719	dead	2.73973	NA	male	1941	LUAD	1046	3
TCGA-86-7713	stage iia	25791	alive	NA	NA	male	1941	LUAD	1157	3
TCGA-86-7714	stage iiia	22619	dead	2.35616	NA	female	1950	LUAD	625	1
TCGA-86-7953	stage ia	25315	alive	NA	NA	female	1942	LUAD	997	3
TCGA-86-7954	stage ib	25062	alive	0.438356	NA	female	1943	LUAD	605	3
TCGA-86-7955	stage ib	22772	alive	NA	NA	male	1949	LUAD	1072	3
TCGA-86-8054	stage iib	22584	alive	0.493151	NA	male	1950	LUAD	1148	1
TCGA-86-8055	stage iia	29124	dead	3.28767	NA	male	1932	LUAD	124	3
TCGA-86-8056	stage iiia	23369	alive	1.9726	NA	female	1948	LUAD	139	3
TCGA-86-8073	stage ib	21214	alive	2.19178	NA	male	1953	LUAD	740	3
TCGA-86-8074	stage iia	22862	alive	2.19178	NA	female	1949	LUAD	24	2
TCGA-86-8075	stage ib	24402	dead	NA	NA	female	1945	LUAD	694	3
TCGA-86-8076	stage ia	15605	alive	NA	NA	male	1969	LUAD	993	3
TCGA-86-8278	stage iib	23117	alive	NA	NA	female	1948	LUAD	944	1
TCGA-86-8279	stage iia	17032	alive	NA	NA	male	1965	LUAD	949	1
TCGA-86-8280	stage iia	19977	alive	NA	NA	female	1957	LUAD	701	2
TCGA-86-8281	stage ia	27409	alive	1.64384	NA	male	1936	LUAD	0	3
TCGA-86-8358	stage ib	16409	alive	1.09589	NA	male	1968	LUAD	653	2
TCGA-86-8359	stage iiia	19088	dead	1.9726	NA	male	1960	LUAD	444	1
TCGA-86-8585	stage ib	20918	alive	NA	NA	male	1955	LUAD	353	2
TCGA-86-8668	stage ia	22383	alive	NA	NA	female	1951	LUAD	423	3
TCGA-86-8669	stage ia	23443	alive	2.57534	NA	male	1948	LUAD	938	3
TCGA-86-8671	stage iib	26448	alive	NA	NA	female	1940	LUAD	839	2
TCGA-86-8672	stage iib	21682	dead	NA	NA	male	1953	LUAD	19	2
TCGA-86-8673	stage ib	22571	alive	2.9589	NA	male	1950	LUAD	862	3
TCGA-86-8674	stage iia	18479	alive	2.05479	NA	male	1962	LUAD	806	1
TCGA-86-A456	stage ia	28533	alive	NA	NA	female	1934	LUAD	896	2
TCGA-86-A4D0	stage iia	17607	dead	NA	NA	male	1964	LUAD	116	1
TCGA-86-A4JF	stage iib	20491	dead	NA	NA	male	1956	LUAD	737	2
TCGA-86-A4P7	stage ib	23330	alive	NA	NA	female	1949	LUAD	415	3
TCGA-86-A4P8	stage iiia	21738	alive	NA	NA	female	1953	LUAD	805	2
TCGA-90-6837	stage iib	23511	alive	2.19178	NA	male	1947	LUSC	758	3
TCGA-90-7766	stage ia	24354	alive	1.64384	NA	female	1945	LUSC	289	3
TCGA-90-7767	stage iib	20534	alive	1.36986	NA	male	1955	LUSC	89	2
TCGA-90-7769	stage iib	20276	alive	1.9726	NA	male	1956	LUSC	358	1
TCGA-90-7964	stage ib	25646	alive	9.86301	NA	male	1941	LUSC	428	3
TCGA-90-A4ED	stage ib	25453	alive	1.64384	NA	male	1943	LUSC	615	1
TCGA-90-A4EE	stage iia	19676	alive	3.72603	NA	male	1959	LUSC	688	2
TCGA-90-A59Q	stage iia	22420	dead	4.38356	NA	female	1951	LUSC	322	3
TCGA-91-6828	stage ia	25870	alive	NA	NA	male	1941	LUAD	323	2
TCGA-91-6829	stage ib	28841	dead	5.17808	NA	male	1923	LUAD	1258	1
TCGA-91-6830	stage iia	23922	alive	0.657534	NA	female	1937	LUAD	60	1
TCGA-91-6831	stage ib	24436	alive	NA	NA	male	1935	LUAD	310	1
TCGA-91-6835	stage ia	29887	alive	1.36986	NA	female	1929	LUAD	79	2
TCGA-91-6836	stage ib	19216	alive	2.73973	NA	female	1958	LUAD	417	3
TCGA-91-6840	stage ia	21854	alive	2.73973	NA	female	1952	LUAD	372	2
TCGA-91-6847	stage ib	22862	alive	NA	NA	female	1940	LUAD	842	1
TCGA-91-6848	stage iiia	21829	alive	NA	NA	male	1950	LUAD	224	1
TCGA-91-6849	stage iiia	27676	alive	1.64384	NA	female	1934	LUAD	35	3
TCGA-91-7771	stage iib	22926	alive	4.10959	NA	male	1949	LUAD	492	3
TCGA-91-8496	stage ib	23358	alive	NA	NA	female	1948	LUAD	505	2
TCGA-91-8497	stage ia	27632	dead	NA	NA	female	1937	LUAD	434	3
TCGA-91-8499	stage ia	27853	alive	4.93151	NA	female	1935	LUAD	36	2
TCGA-91-A4BC	stage iia	21565	alive	1.64384	NA	male	1953	LUAD	44	3
TCGA-91-A4BD	stage iia	28544	alive	NA	NA	male	1934	LUAD	603	3
TCGA-92-7340	stage iia	16447	alive	0.821918	NA	female	1966	LUSC	82	3
TCGA-92-7341	stage ib	26134	alive	2.73973	NA	male	1940	LUSC	106	3
TCGA-92-8063	stage iiia	19193	alive	4.05479	NA	male	1959	LUSC	122	3
TCGA-92-8064	not reported	21417	alive	1.64384	NA	male	1953	LUSC	160	3
TCGA-92-8065	stage iib	27049	alive	0.767123	NA	female	1938	LUSC	70	2
TCGA-93-7347	stage ia	27949	alive	0.60274	NA	female	1935	LUAD	683	3
TCGA-93-7348	stage ia	27456	alive	2.30137	NA	female	1936	LUAD	531	3
TCGA-93-8067	stage ib	28453	alive	1.09589	NA	male	1934	LUAD	186	2
TCGA-93-A4JN	stage iv	26273	alive	2.19178	NA	male	1941	LUAD	718	1
TCGA-93-A4JO	stage ia	25898	dead	2.73973	NA	male	1942	LUAD	33	2
TCGA-93-A4JP	stage iv	23620	alive	NA	NA	male	1948	LUAD	578	2
TCGA-93-A4JQ	stage ia	17951	alive	NA	NA	male	1963	LUAD	526	3
TCGA-94-7033	stage ib	26948	alive	1.64384	NA	male	1938	LUSC	640	1
TCGA-94-7557	stage ib	26802	dead	NA	NA	male	1938	LUSC	5	2
TCGA-94-7943	stage ia	29282	alive	1.64384	NA	male	1931	LUSC	559	3
TCGA-94-8035	stage iib	23399	alive	2.73973	NA	male	1947	LUSC	122	1
TCGA-94-8490	stage iib	25588	alive	NA	NA	male	1941	LUSC	153	1
TCGA-94-8491	stage iia	26698	alive	3.06849	NA	male	1939	LUSC	810	3
TCGA-94-A4VJ	stage ia	25991	alive	2.05479	NA	female	1941	LUSC	430	1
TCGA-94-A5I4	stage iia	22299	alive	4.38356	NA	male	1951	LUSC	491	1
TCGA-94-A5I6	stage iib	22949	alive	4.38356	NA	male	1950	LUSC	538	1
TCGA-95-7039	stage iib	19981	alive	1.86301	NA	female	1957	LUAD	1272	1
TCGA-95-7043	stage ia	23165	dead	2.19178	NA	female	1948	LUAD	503	1
TCGA-95-7562	stage iia	26000	dead	0.547945	NA	male	1940	LUAD	87	1
TCGA-95-7567	stage iib	22437	alive	NA	NA	male	1950	LUAD	568	2
TCGA-95-7944	stage ia	26003	alive	2.73973	NA	male	1940	LUAD	377	2
TCGA-95-7947	stage ia	24752	alive	5.47945	NA	male	1944	LUAD	477	2
TCGA-95-7948	stage ib	15363	alive	0.00821918	NA	female	1969	LUAD	476	3
TCGA-95-8039	stage ia	26317	alive	NA	NA	male	1940	LUAD	830	1
TCGA-95-8494	stage iia	24773	alive	NA	NA	male	1945	LUAD	84	3
TCGA-95-A4VK	stage iiia	27040	alive	2.46575	NA	female	1938	LUAD	651	3
TCGA-95-A4VN	stage iia	22927	alive	2.30137	NA	female	1950	LUAD	553	2
TCGA-95-A4VP	stage iiia	24130	alive	1.09589	NA	female	1946	LUAD	605	3
TCGA-96-7544	stage iib	30548	dead	3.56164	NA	male	1925	LUSC	2160	3
TCGA-96-7545	stage ia	26729	dead	6.35616	NA	male	1935	LUSC	1736	3
TCGA-96-8169	stage ia	24674	alive	1.91781	NA	female	1944	LUSC	557	1
TCGA-96-8170	stage iia	27558	alive	2.73973	NA	female	1936	LUSC	531	3
TCGA-96-A4JK	stage iia	23974	alive	6.0274	NA	male	1947	LUSC	589	3
TCGA-96-A4JL	stage iia	28686	alive	NA	NA	female	1934	LUSC	842	2
TCGA-97-7546	stage ia	27913	alive	1.36986	NA	female	1932	LUAD	1285	3
TCGA-97-7547	stage ib	24737	alive	1.64384	NA	female	1940	LUAD	1965	1
TCGA-97-7552	stage ib	25578	alive	2.19178	NA	male	1937	LUAD	1932	3
TCGA-97-7553	stage ia	21518	alive	1.09589	NA	female	1949	LUAD	1870	2
TCGA-97-7554	stage iiia	30327	alive	1.64384	NA	female	1927	LUAD	775	3
TCGA-97-7937	stage ib	23919	alive	1.91781	NA	male	1946	LUAD	564	1
TCGA-97-7938	stage ia	27980	dead	2.19178	NA	female	1935	LUAD	18	3
TCGA-97-7941	stage ia	26298	alive	1.23288	NA	female	1939	LUAD	484	1
TCGA-97-8171	stage iv	29627	alive	3.56164	NA	male	1930	LUAD	568	2
TCGA-97-8172	stage ib	27416	alive	1.09589	NA	female	1936	LUAD	545	3
TCGA-97-8174	stage iia	24725	dead	2.19178	NA	male	1944	LUAD	164	1
TCGA-97-8175	stage ib	20206	alive	NA	NA	female	1956	LUAD	551	3
TCGA-97-8176	stage iiia	23170	dead	2.19178	NA	male	1949	LUAD	468	1
TCGA-97-8177	stage ib	21648	alive	NA	NA	female	1953	LUAD	499	3
TCGA-97-8179	stage ia	26305	alive	3.28767	NA	male	1940	LUAD	435	2
TCGA-97-8547	stage iiia	28801	alive	NA	NA	female	1934	LUAD	657	1
TCGA-97-8552	stage i	20331	alive	NA	NA	female	1957	LUAD	626	1
TCGA-97-A4LX	stage ib	29915	alive	6.57534	NA	male	1931	LUAD	614	3
TCGA-97-A4M0	stage ib	22206	alive	1.86301	NA	female	1952	LUAD	652	2
TCGA-97-A4M1	stage ia	19272	alive	0.164384	NA	female	1960	LUAD	601	1
TCGA-97-A4M2	stage ia	24313	alive	5.47945	NA	male	1946	LUAD	624	1
TCGA-97-A4M3	stage ia	25384	alive	2.05479	NA	female	1943	LUAD	540	1
TCGA-97-A4M5	stage ia	30665	alive	0.328767	NA	male	1929	LUAD	634	3
TCGA-97-A4M6	stage ia	16764	alive	NA	NA	female	1967	LUAD	568	2
TCGA-97-A4M7	stage ia	27062	alive	2.19178	NA	male	1938	LUAD	629	3
TCGA-98-7454	stage ib	26827	alive	3.28767	NA	male	1938	LUSC	652	3
TCGA-98-8020	stage iiia	20509	dead	NA	NA	female	1955	LUSC	84	3
TCGA-98-8021	stage ia	27738	alive	3.28767	NA	female	1936	LUSC	937	3
TCGA-98-8022	stage ia	22487	dead	6.41096	NA	male	1950	LUSC	933	1
TCGA-98-8023	stage iiia	25732	alive	4.10959	NA	male	1941	LUSC	649	1
TCGA-98-A538	stage iib	24698	alive	1.91781	NA	male	1945	LUSC	826	3
TCGA-98-A539	stage iib	23098	alive	4.10959	NA	male	1948	LUSC	173	3
TCGA-98-A53A	stage ib	25662	dead	4.38356	NA	male	1942	LUSC	552	3
TCGA-98-A53B	stage ib	25390	dead	2.19178	NA	male	1943	LUSC	61	2
TCGA-98-A53C	stage ia	28146	alive	6.16438	NA	female	1935	LUSC	822	3
TCGA-98-A53D	stage iib	24891	dead	4.93151	NA	male	1944	LUSC	645	3
TCGA-98-A53H	stage ia	27928	alive	2.19178	NA	female	1936	LUSC	618	3
TCGA-98-A53I	stage iia	23502	alive	3.83562	NA	male	1948	LUSC	565	2
TCGA-98-A53J	stage ib	28485	alive	5.47945	NA	male	1935	LUSC	630	1
TCGA-99-7458	stage iiia	27359	alive	2.84932	NA	female	1936	LUAD	747	2
TCGA-99-8025	stage iiia	26634	alive	1.09589	NA	female	1938	LUAD	1060	3
TCGA-99-8028	stage ia	18542	alive	1.64384	NA	female	1961	LUAD	1118	3
TCGA-99-8032	stage ia	22635	alive	4.93151	NA	male	1950	LUAD	44	3
TCGA-99-8033	stage iv	27342	dead	NA	NA	female	1937	LUAD	656	3
TCGA-99-AA5R	stage ia	25778	alive	2.52055	NA	female	1943	LUAD	658	2
TCGA-J1-A4AH	stage iia	25893	alive	5.47945	NA	male	1942	LUSC	581	1
TCGA-J2-8192	stage iia	23892	alive	NA	NA	female	1946	LUAD	739	3
TCGA-J2-8194	stage iib	25441	alive	1.09589	NA	female	1942	LUAD	724	3
TCGA-J2-A4AD	stage ia	22414	dead	6.57534	NA	female	1951	LUAD	550	1
TCGA-J2-A4AE	stage ia	28163	alive	NA	NA	female	1935	LUAD	1079	3
TCGA-J2-A4AG	stage ia	24224	alive	1.36986	NA	female	1946	LUAD	988	2
TCGA-L3-A4E7	stage ib	26232	alive	1.36986	NA	male	1941	LUSC	392	3
TCGA-L3-A524	stage iib	16765	dead	1.40274	NA	female	1966	LUSC	490	1
TCGA-L4-A4E5	stage i	17680	alive	1.80822	NA	female	1964	LUAD	578	1
TCGA-L4-A4E6	stage ia	24631	alive	1.64384	NA	male	1945	LUAD	435	1
TCGA-L9-A443	stage ia	23062	dead	4.93151	NA	female	1949	LUAD	193	1
TCGA-L9-A444	stage ia	22202	alive	0.547945	NA	female	1952	LUAD	307	3
TCGA-L9-A50W	stage iia	27414	dead	1.0411	NA	male	1937	LUAD	442	3
TCGA-L9-A5IP	stage iv	14681	dead	NA	NA	female	1972	LUAD	58	1
TCGA-L9-A743	stage iia	20780	alive	2.21918	NA	male	1957	LUAD	664	3
TCGA-L9-A7SV	stage iia	25298	alive	5.09589	NA	male	1944	LUAD	565	2
TCGA-L9-A8F4	stage ib	23617	alive	0.767123	NA	female	1949	LUAD	476	2
TCGA-LA-A446	stage ia	25199	alive	1.42466	NA	male	1944	LUSC	401	3
TCGA-LA-A7SW	stage iiia	26116	dead	2.0274	NA	male	1942	LUSC	408	1
TCGA-MF-A522	stage ib	20051	dead	2.46575	NA	male	1958	LUSC	360	1
TCGA-MN-A4N1	stage iia	21939	alive	NA	NA	male	1951	LUAD	827	1
TCGA-MN-A4N4	stage ia	20888	alive	NA	NA	male	1953	LUAD	1175	1
TCGA-MN-A4N5	stage ia	23257	alive	NA	NA	male	1948	LUAD	84	2
TCGA-MP-A4SV	stage ib	24516	dead	6.0274	NA	male	1934	LUAD	2620	2
TCGA-MP-A4SW	stage iib	19640	dead	0.821918	NA	male	1949	LUAD	1778	3
TCGA-MP-A4SY	stage iib	22448	dead	2.19178	NA	male	1941	LUAD	1501	1
TCGA-MP-A4T4	stage iib	25052	dead	2.73973	NA	female	1936	LUAD	2617	2
TCGA-MP-A4T6	stage iiia	27993	dead	2.73973	NA	female	1929	LUAD	1790	2
TCGA-MP-A4T7	stage iv	27603	dead	2.73973	NA	female	1930	LUAD	167	2
TCGA-MP-A4T8	stage iiia	25069	dead	1.36986	NA	male	1938	LUAD	161	1
TCGA-MP-A4T9	stage iiia	19767	dead	1.31507	NA	female	1952	LUAD	1265	1
TCGA-MP-A4TA	stage ia	27513	dead	3.0137	NA	female	1931	LUAD	950	2
TCGA-MP-A4TC	stage iiia	28471	dead	6.84932	NA	male	1931	LUAD	74	1
TCGA-MP-A4TD	stage iiia	25983	dead	1.09589	NA	male	1937	LUAD	307	3
TCGA-MP-A4TE	stage iia	20627	dead	2.19178	NA	male	1954	LUAD	896	1
TCGA-MP-A4TF	stage iia	21387	dead	2.19178	NA	female	1952	LUAD	336	1
TCGA-MP-A4TH	stage ia	25759	alive	1.09589	NA	female	1942	LUAD	741	2
TCGA-MP-A4TI	stage iia	26565	dead	1.91781	NA	male	1938	LUAD	429	2
TCGA-MP-A4TJ	stage ia	22875	dead	NA	NA	female	1944	LUAD	339	2
TCGA-MP-A4TK	stage iib	20581	dead	1.53425	NA	female	1946	LUAD	582	3
TCGA-MP-A5C7	stage ib	28015	alive	0.821918	NA	female	1932	LUAD	2248	2
TCGA-NC-A5HD	stage iib	28916	dead	2.73973	NA	male	1929	LUSC	2	1
TCGA-NC-A5HE	stage iib	22179	alive	1.64384	NA	male	1948	LUSC	2336	2
TCGA-NC-A5HF	stage iiib	27038	dead	NA	NA	male	1934	LUSC	138	1
TCGA-NC-A5HG	stage iiia	21608	alive	4.38356	NA	male	1950	LUSC	1963	1
TCGA-NC-A5HH	stage ia	19485	alive	3.28767	NA	male	1956	LUSC	37	1
TCGA-NC-A5HI	stage ib	24981	alive	3.28767	NA	female	1941	LUSC	1743	2
TCGA-NC-A5HJ	stage iib	21730	dead	4.27397	NA	male	1950	LUSC	418	2
TCGA-NC-A5HK	stage iib	21531	alive	2.19178	NA	female	1952	LUSC	128	1
TCGA-NC-A5HL	stage iia	26977	dead	2.19178	NA	male	1937	LUSC	88	2
TCGA-NC-A5HM	stage ib	27938	alive	2.73973	NA	male	1934	LUSC	1212	1
TCGA-NC-A5HN	stage iia	28151	alive	5.47945	NA	male	1933	LUSC	1499	1
TCGA-NC-A5HO	stage iiia	25694	alive	1.64384	NA	female	1941	LUSC	1336	3
TCGA-NC-A5HP	stage iv	25286	dead	2.73973	NA	male	1942	LUSC	770	1
TCGA-NC-A5HQ	stage iiia	25781	dead	NA	NA	male	1941	LUSC	448	2
TCGA-NC-A5HR	stage iia	27629	alive	1.91781	NA	female	1936	LUSC	1244	1
TCGA-NC-A5HT	stage iiia	25466	alive	2.73973	NA	male	1943	LUSC	804	1
TCGA-NJ-A4YF	stage ia	18584	alive	1.64384	NA	female	1957	LUAD	2161	1
TCGA-NJ-A4YG	stage ib	23812	alive	5.69863	NA	male	1943	LUAD	2261	2
TCGA-NJ-A4YI	stage iiia	31867	dead	0.164384	NA	female	1922	LUAD	4	3
TCGA-NJ-A4YP	stage ib	19106	alive	3.28767	NA	male	1959	LUAD	50	1
TCGA-NJ-A4YQ	stage ia	25427	alive	2.19178	NA	female	1942	LUAD	1432	2
TCGA-NJ-A55A	stage ib	28022	alive	1.36986	NA	female	1933	LUAD	15	3
TCGA-NJ-A55O	stage iia	20628	alive	1.64384	NA	female	1955	LUAD	13	2
TCGA-NJ-A55R	stage ia	24738	alive	0.273973	NA	male	1944	LUAD	603	2
TCGA-NJ-A7XG	stage iiia	18127	alive	NA	NA	male	1964	LUAD	617	1
TCGA-NK-A5CR	stage ib	28126	alive	2.19178	NA	male	1930	LUSC	2542	3
TCGA-NK-A5CT	stage ia	25726	alive	4.38356	NA	male	1938	LUSC	1997	1
TCGA-NK-A5CX	stage iia	26879	alive	2.19178	NA	male	1938	LUSC	111	1
TCGA-NK-A5D1	stage iia	20909	alive	4.93151	NA	male	1954	LUSC	511	1
TCGA-NK-A7XE	stage iiib	24319	alive	4.38356	NA	male	1947	LUSC	13	1
TCGA-O1-A52J	stage ia	27223	dead	2.46575	NA	female	1933	LUAD	1798	1
TCGA-O2-A52N	stage i	28520	dead	0.226027	NA	male	1927	LUSC	1006	1
TCGA-O2-A52Q	stage iii	16429	dead	0.0547945	NA	female	1961	LUSC	113	2
TCGA-O2-A52S	stage iii	21182	dead	0.164384	NA	female	1949	LUSC	387	2
TCGA-O2-A52V	stage ii	27449	dead	0.0547945	NA	female	1931	LUSC	1335	2
TCGA-O2-A52W	stage i	23156	dead	0.136986	NA	male	1943	LUSC	261	1
TCGA-O2-A5IB	stage iii	26211	dead	0.136986	NA	female	1934	LUSC	340	1
TCGA-S2-AA1A	stage ia	24903	alive	5.20548	NA	female	1945	LUAD	513	3
TCGA-XC-AA0X	stage ia	28211	dead	1.64384	NA	female	1936	LUSC	6	3

[truncated: 6 more sheets: Figure-5f, Figure-6a, Figure-6b, Figure-6e, Figure-6e-CYT, Figure-6e-MHC]
